# Supplementary material for: 2-(4-Chloro­phen­yl)-4-oxo-4-phenyl­butane­nitrile
Source: Acta Crystallogr Sect E Struct Rep Online. 2014 Feb 8;70(Pt 3):o259. doi: 10.1107/S1600536814002335 (PMC3998390; doi:10.1107/S1600536814002335)
Supplement: Supplementary file 1 [file e-70-0o259-sup1.cif]

##############################################################################
#                                                                            #
# This CIF contains the data in a paper accepted for publication in          #
# Acta Crystallographica Section E. It conforms to the requirements of       #
# Notes for Authors for Acta Crystallographica Section E, and has been       #
# peer reviewed under the auspices of the IUCr Commission on Journals.       #
#                                                                            #
# Full details of the Crystallographic Information File format               #
# are given in the paper "The Crystallographic Information File (CIF):       #
# a New Standard Archive File for Crystallography" by S. R. Hall, F. H.      #
# Allen and I. D. Brown [Acta Cryst. (1991), A47, 655-685].                  #
#                                                                            #
# The current version of the core CIF dictionary is obtainable from          #
# ftp://ftp.iucr.org/pub/cif_core.dic.                                       #
#                                                                            #
# Software is freely available for graphical display of the structure(s)     #
# in this CIF. For information consult the CIF software page                 #
# http://www.iucr.org/resources/cif/software.                                #
#                                                                            #
# This file may be used for bona fide research purposes within the           #
# scientific community so long as proper attribution is given to the journal # 
# article from which it was obtained.                                        #
#                                                                            #
##############################################################################
data_I
_audit_creation_method
;
Olex2 1.2
(compiled 2013.11.15 svn.r2834 for OlexSys, GUI svn.r4720)
;
_database_code_depnum_ccdc_archive     'CCDC 984546'
_chemical_name_systematic
;
2-(4-Chlorophenyl)-4-oxo-4-phenylbutanenitrile
;
_chemical_name_common     ?
_chemical_formula_moiety     'C16 H12 Cl N O'
_chemical_formula_sum     'C16 H12 Cl N O'
_chemical_formula_iupac     'C16 H12 Cl N O'
_chemical_formula_weight     269.72
_chemical_melting_point     383
_symmetry_space_group_name_hall     '-P 2n 2ab'
_shelx_space_group_comment
;
The symmetry employed for this shelxl refinement is uniquely defined
by the following loop, which should always be used as a source of
symmetry information in preference to the above space-group names.
They are only intended as comments.
;
_space_group_crystal_system     orthorhombic
_space_group_name_H-M_alt     'P b c n'
_space_group_name_Hall     '-P 2n 2ab'
loop_
    _space_group_symop_operation_xyz
    'x, y, z'
    '-x+1/2, -y+1/2, z+1/2'
    'x+1/2, -y+1/2, -z'
    '-x, y, -z+1/2'
    '-x, -y, -z'
    'x-1/2, y-1/2, -z-1/2'
    '-x-1/2, y-1/2, z'
    'x, -y, z-1/2'
_cell_length_a     31.247(13)
_cell_length_b     9.1889(10)
_cell_length_c     9.3719(12)
_cell_angle_alpha     90
_cell_angle_beta     90
_cell_angle_gamma     90
_cell_volume     2690.9(12)
_cell_formula_units_Z     8
_cell_measurement_reflns_used     1186
_cell_measurement_theta_min     3.6710
_cell_measurement_theta_max     22.5520
_cell_measurement_temperature     293(2)
_cell_measurement_pressure     101.325
_exptl_crystal_description     block
_exptl_crystal_colour     colourless
_exptl_crystal_size_max     0.44
_exptl_crystal_size_mid     0.39
_exptl_crystal_size_min     0.37
_exptl_crystal_density_diffrn     1.332
_exptl_crystal_density_meas     ?
_exptl_crystal_density_method     ?
_exptl_crystal_F_000     1120
_exptl_absorpt_coefficient_mu     0.274
_exptl_absorpt_correction_type     multi-scan
_exptl_absorpt_process_details     '(CrysAlis PRO; Agilent, 2013)'
_shelx_estimated_absorpt_T_min     ?
_shelx_estimated_absorpt_T_max     ?
_exptl_absorpt_correction_T_min     0.58420
_exptl_absorpt_correction_T_max     1.00000
_exptl_special_details     ?
_diffrn_ambient_temperature     293(2)
_diffrn_radiation_type     MoK\a
_diffrn_radiation_wavelength     0.71073
_diffrn_radiation_source     MoKa
_diffrn_radiation_monochromator     mirror
_diffrn_measurement_device_type     'Agilent SuperNova (Dual, Cu at zero, Eos)'
_diffrn_measurement_method     '\w scans'
_diffrn_detector_area_resol_mean     16.0733
_diffrn_reflns_number     6683
_diffrn_reflns_av_R_equivalents     0.0438
_diffrn_reflns_theta_min     3.172
_diffrn_reflns_theta_max     26.021
_diffrn_reflns_theta_full     25.242
_diffrn_measured_fraction_theta_max     0.994
_diffrn_measured_fraction_theta_full     0.993
_diffrn_reflns_limit_h_min     -20
_diffrn_reflns_limit_h_max     38
_diffrn_reflns_limit_k_min     -11
_diffrn_reflns_limit_k_max     10
_diffrn_reflns_limit_l_min     -11
_diffrn_reflns_limit_l_max     11
_refine_special_details     ?
_reflns_number_total     2642
_reflns_number_gt     1605
_reflns_threshold_expression     I>2\s(I)
_refine_ls_structure_factor_coef     Fsqd
_refine_ls_matrix_type     full
_refine_ls_R_factor_all     0.0982
_refine_ls_R_factor_gt     0.0559
_refine_ls_wR_factor_gt     0.1148
_refine_ls_wR_factor_ref     0.1447
_refine_ls_goodness_of_fit_ref     1.078
_refine_ls_restrained_S_all     1.078
_refine_ls_number_reflns     2642
_refine_ls_number_parameters     172
_refine_ls_number_restraints     0
_refine_ls_number_constraints     0
_refine_ls_hydrogen_treatment     constr
_refine_ls_weighting_scheme     calc
_refine_ls_weighting_details
;
 w=1/[\s^2^(Fo^2^)+(0.0418P)^2^+0.4921P]
 where P=(Fo^2^+2Fc^2^)/3
;
_atom_sites_solution_hydrogens     geom
_atom_sites_solution_primary     direct
_atom_sites_solution_secondary     ?
_refine_ls_shift/su_max     0.000
_refine_ls_shift/su_mean     0.000
_refine_diff_density_max     0.138
_refine_diff_density_min     -0.228
_refine_ls_extinction_method     none
_refine_ls_extinction_coef     .
loop_
    _atom_type_symbol
    _atom_type_description
    _atom_type_scat_dispersion_real
    _atom_type_scat_dispersion_imag
    _atom_type_scat_source
    'C' 'C' 0.0033 0.0016
                         'International Tables Vol C Tables 4.2.6.8 and 6.1.1.4'
    'H' 'H' 0.0000 0.0000
                         'International Tables Vol C Tables 4.2.6.8 and 6.1.1.4'
    'N' 'N' 0.0061 0.0033
                         'International Tables Vol C Tables 4.2.6.8 and 6.1.1.4'
    'O' 'O' 0.0106 0.0060
                         'International Tables Vol C Tables 4.2.6.8 and 6.1.1.4'
    'Cl' 'Cl' 0.1484 0.1585
                         'International Tables Vol C Tables 4.2.6.8 and 6.1.1.4'
_computing_data_collection     'CrysAlis PRO (Agilent, 2013)'
_computing_cell_refinement     'CrysAlis PRO (Agilent, 2013)'
_computing_data_reduction     'CrysAlis PRO (Agilent, 2013)'
_computing_structure_solution     'SHELXS2013 (Sheldrick, 2008)'
_computing_structure_refinement     'SHELXL2013 (Sheldrick, 2008)'
_computing_molecular_graphics     'SHELXTL (Sheldrick, 2008)'
_computing_publication_material     'OLEX2 (Dolomanov <i>et al.</i>, 2009)'
loop_
    _atom_site_type_symbol
    _atom_site_label
    _atom_site_fract_x
    _atom_site_fract_y
    _atom_site_fract_z
    _atom_site_U_iso_or_equiv
    _atom_site_adp_type
    _atom_site_calc_flag
    _atom_site_occupancy
    _atom_site_disorder_assembly
    _atom_site_disorder_group
    Cl Cl1 0.49185(3) 0.22108(11) 0.94462(10) 0.0911(4) Uani d 1 . .
    O O1 0.31808(7) 0.4639(2) 1.6227(2) 0.0802(7) Uani d 1 . .
    N N1 0.39810(8) 0.1944(3) 1.6798(3) 0.0696(7) Uani d 1 . .
    C C1 0.41798(9) 0.1701(3) 1.2875(3) 0.0602(8) Uani d 1 . .
    H H1 0.4064 0.0933 1.3392 0.072 Uiso calc 1 . .
    C C2 0.44356(9) 0.1413(3) 1.1702(3) 0.0655(8) Uani d 1 . .
    H H2 0.4492 0.0457 1.1436 0.079 Uiso calc 1 . .
    C C3 0.46042(8) 0.2544(4) 1.0936(3) 0.0632(8) Uani d 1 . .
    C C4 0.45302(9) 0.3961(4) 1.1351(3) 0.0705(9) Uani d 1 . .
    H H4 0.4652 0.4728 1.0846 0.085 Uiso calc 1 . .
    C C5 0.42749(9) 0.4235(3) 1.2521(3) 0.0655(8) Uani d 1 . .
    H H5 0.4224 0.5192 1.2796 0.079 Uiso calc 1 . .
    C C6 0.40944(8) 0.3116(3) 1.3289(3) 0.0528(7) Uani d 1 . .
    C C7 0.37986(8) 0.3464(3) 1.4528(3) 0.0541(7) Uani d 1 . .
    H H7 0.3839 0.4493 1.4768 0.065 Uiso calc 1 . .
    C C8 0.33248(8) 0.3254(3) 1.4156(3) 0.0561(7) Uani d 1 . .
    H H8A 0.3269 0.3682 1.3228 0.067 Uiso calc 1 . .
    H H8B 0.3263 0.2221 1.4094 0.067 Uiso calc 1 . .
    C C9 0.30306(10) 0.3939(3) 1.5247(3) 0.0579(7) Uani d 1 . .
    C C10 0.25590(9) 0.3757(3) 1.5110(3) 0.0541(7) Uani d 1 . .
    C C11 0.22948(10) 0.4530(3) 1.6019(3) 0.0699(9) Uani d 1 . .
    H H11 0.2415 0.5151 1.6692 0.084 Uiso calc 1 . .
    C C12 0.18561(11) 0.4396(4) 1.5944(4) 0.0797(10) Uani d 1 . .
    H H12 0.1683 0.4923 1.6563 0.096 Uiso calc 1 . .
    C C13 0.16764(11) 0.3486(4) 1.4955(4) 0.0809(10) Uani d 1 . .
    H H13 0.1380 0.3393 1.4904 0.097 Uiso calc 1 . .
    C C14 0.19339(11) 0.2709(4) 1.4037(4) 0.0770(9) Uani d 1 . .
    H H14 0.1812 0.2091 1.3364 0.092 Uiso calc 1 . .
    C C15 0.23731(10) 0.2848(3) 1.4116(3) 0.0643(8) Uani d 1 . .
    H H15 0.2546 0.2323 1.3493 0.077 Uiso calc 1 . .
    C C16 0.39056(9) 0.2607(3) 1.5808(3) 0.0559(7) Uani d 1 . .
loop_
    _atom_site_aniso_label
    _atom_site_aniso_U_11
    _atom_site_aniso_U_22
    _atom_site_aniso_U_33
    _atom_site_aniso_U_12
    _atom_site_aniso_U_13
    _atom_site_aniso_U_23
    Cl1 0.0720(5) 0.1253(8) 0.0759(6) 0.0063(5) 0.0188(5) -0.0007(5)
    O1 0.0793(14) 0.0887(16) 0.0725(14) 0.0126(12) -0.0085(12) -0.0260(12)
    N1 0.0627(15) 0.0749(18) 0.0712(18) 0.0033(13) -0.0059(14) 0.0092(14)
    C1 0.0579(16) 0.0528(17) 0.070(2) -0.0036(14) 0.0068(16) 0.0033(14)
    C2 0.0604(17) 0.0644(18) 0.072(2) 0.0008(16) 0.0029(17) -0.0078(16)
    C3 0.0445(15) 0.085(2) 0.0606(19) 0.0018(15) -0.0017(15) 0.0050(16)
    C4 0.0598(17) 0.072(2) 0.080(2) -0.0025(16) 0.0099(17) 0.0201(17)
    C5 0.0653(17) 0.0531(17) 0.078(2) 0.0058(15) 0.0081(17) 0.0083(15)
    C6 0.0490(14) 0.0547(16) 0.0548(17) -0.0010(13) -0.0030(14) 0.0053(13)
    C7 0.0593(15) 0.0486(15) 0.0545(17) 0.0003(13) -0.0022(15) 0.0026(13)
    C8 0.0568(15) 0.0628(18) 0.0488(16) 0.0107(14) -0.0024(14) 0.0000(13)
    C9 0.0695(18) 0.0541(16) 0.0502(17) 0.0128(15) -0.0010(15) 0.0031(14)
    C10 0.0630(16) 0.0529(16) 0.0465(15) 0.0143(14) 0.0030(14) 0.0079(13)
    C11 0.077(2) 0.068(2) 0.065(2) 0.0228(17) 0.0037(17) -0.0005(15)
    C12 0.078(2) 0.088(3) 0.073(2) 0.028(2) 0.0169(19) 0.0067(19)
    C13 0.0607(18) 0.098(3) 0.084(2) 0.014(2) 0.0059(19) 0.020(2)
    C14 0.069(2) 0.095(3) 0.068(2) -0.0010(19) -0.0033(18) -0.0019(18)
    C15 0.0646(18) 0.075(2) 0.0536(18) 0.0085(16) 0.0027(16) -0.0027(15)
    C16 0.0499(15) 0.0567(17) 0.061(2) -0.0012(13) -0.0040(15) -0.0023(15)
_geom_special_details     ?
loop_
    _geom_bond_atom_site_label_1
    _geom_bond_atom_site_label_2
    _geom_bond_site_symmetry_2
    _geom_bond_distance
    _geom_bond_publ_flag
    Cl1 C3 . 1.734(3) ?
    O1 C9 . 1.216(3) ?
    N1 C16 . 1.134(4) ?
    C1 H1 . 0.9300 ?
    C1 C2 . 1.385(4) ?
    C1 C6 . 1.382(4) ?
    C2 H2 . 0.9300 ?
    C2 C3 . 1.369(4) ?
    C3 C4 . 1.379(4) ?
    C4 H4 . 0.9300 ?
    C4 C5 . 1.379(4) ?
    C5 H5 . 0.9300 ?
    C5 C6 . 1.376(4) ?
    C6 C7 . 1.518(4) ?
    C7 H7 . 0.9800 ?
    C7 C8 . 1.533(4) ?
    C7 C16 . 1.474(4) ?
    C8 H8A . 0.9700 ?
    C8 H8B . 0.9700 ?
    C8 C9 . 1.512(4) ?
    C9 C10 . 1.489(4) ?
    C10 C11 . 1.383(4) ?
    C10 C15 . 1.379(4) ?
    C11 H11 . 0.9300 ?
    C11 C12 . 1.378(4) ?
    C12 H12 . 0.9300 ?
    C12 C13 . 1.368(5) ?
    C13 H13 . 0.9300 ?
    C13 C14 . 1.378(4) ?
    C14 H14 . 0.9300 ?
    C14 C15 . 1.380(5) ?
    C15 H15 . 0.9300 ?
loop_
    _geom_angle_atom_site_label_1
    _geom_angle_atom_site_label_2
    _geom_angle_atom_site_label_3
    _geom_angle_site_symmetry_1
    _geom_angle_site_symmetry_3
    _geom_angle
    _geom_angle_publ_flag
    C2 C1 H1 . . 119.5 ?
    C6 C1 H1 . . 119.5 ?
    C6 C1 C2 . . 120.9(3) ?
    C1 C2 H2 . . 120.2 ?
    C3 C2 C1 . . 119.6(3) ?
    C3 C2 H2 . . 120.2 ?
    C2 C3 Cl1 . . 120.4(3) ?
    C2 C3 C4 . . 120.3(3) ?
    C4 C3 Cl1 . . 119.3(2) ?
    C3 C4 H4 . . 120.2 ?
    C5 C4 C3 . . 119.6(3) ?
    C5 C4 H4 . . 120.2 ?
    C4 C5 H5 . . 119.5 ?
    C6 C5 C4 . . 121.1(3) ?
    C6 C5 H5 . . 119.5 ?
    C1 C6 C7 . . 122.0(2) ?
    C5 C6 C1 . . 118.5(3) ?
    C5 C6 C7 . . 119.5(3) ?
    C6 C7 H7 . . 107.4 ?
    C6 C7 C8 . . 112.8(2) ?
    C8 C7 H7 . . 107.4 ?
    C16 C7 C6 . . 111.8(2) ?
    C16 C7 H7 . . 107.4 ?
    C16 C7 C8 . . 109.7(2) ?
    C7 C8 H8A . . 109.1 ?
    C7 C8 H8B . . 109.1 ?
    H8A C8 H8B . . 107.9 ?
    C9 C8 C7 . . 112.4(2) ?
    C9 C8 H8A . . 109.1 ?
    C9 C8 H8B . . 109.1 ?
    O1 C9 C8 . . 119.8(3) ?
    O1 C9 C10 . . 120.4(3) ?
    C10 C9 C8 . . 119.8(2) ?
    C11 C10 C9 . . 118.7(3) ?
    C15 C10 C9 . . 122.9(3) ?
    C15 C10 C11 . . 118.4(3) ?
    C10 C11 H11 . . 119.5 ?
    C12 C11 C10 . . 121.1(3) ?
    C12 C11 H11 . . 119.5 ?
    C11 C12 H12 . . 120.1 ?
    C13 C12 C11 . . 119.8(3) ?
    C13 C12 H12 . . 120.1 ?
    C12 C13 H13 . . 120.0 ?
    C12 C13 C14 . . 120.0(3) ?
    C14 C13 H13 . . 120.0 ?
    C13 C14 H14 . . 120.0 ?
    C13 C14 C15 . . 119.9(3) ?
    C15 C14 H14 . . 120.0 ?
    C10 C15 C14 . . 120.8(3) ?
    C10 C15 H15 . . 119.6 ?
    C14 C15 H15 . . 119.6 ?
    N1 C16 C7 . . 178.9(3) ?
loop_
    _geom_torsion_atom_site_label_1
    _geom_torsion_atom_site_label_2
    _geom_torsion_atom_site_label_3
    _geom_torsion_atom_site_label_4
    _geom_torsion_site_symmetry_1
    _geom_torsion_site_symmetry_2
    _geom_torsion_site_symmetry_3
    _geom_torsion_site_symmetry_4
    _geom_torsion
    _geom_torsion_publ_flag
    Cl1 C3 C4 C5 . . . . 179.0(2) ?
    O1 C9 C10 C11 . . . . 7.2(4) ?
    O1 C9 C10 C15 . . . . -172.7(3) ?
    C1 C2 C3 Cl1 . . . . -179.0(2) ?
    C1 C2 C3 C4 . . . . 1.8(4) ?
    C1 C6 C7 C8 . . . . -75.1(3) ?
    C1 C6 C7 C16 . . . . 49.1(3) ?
    C2 C1 C6 C5 . . . . -1.0(4) ?
    C2 C1 C6 C7 . . . . 177.1(3) ?
    C2 C3 C4 C5 . . . . -1.8(4) ?
    C3 C4 C5 C6 . . . . 0.4(4) ?
    C4 C5 C6 C1 . . . . 1.0(4) ?
    C4 C5 C6 C7 . . . . -177.2(2) ?
    C5 C6 C7 C8 . . . . 103.0(3) ?
    C5 C6 C7 C16 . . . . -132.8(3) ?
    C6 C1 C2 C3 . . . . -0.4(4) ?
    C6 C7 C8 C9 . . . . -166.1(2) ?
    C7 C8 C9 O1 . . . . 4.4(4) ?
    C7 C8 C9 C10 . . . . -175.9(2) ?
    C8 C9 C10 C11 . . . . -172.5(2) ?
    C8 C9 C10 C15 . . . . 7.6(4) ?
    C9 C10 C11 C12 . . . . -179.6(3) ?
    C9 C10 C15 C14 . . . . 179.6(3) ?
    C10 C11 C12 C13 . . . . -0.1(5) ?
    C11 C10 C15 C14 . . . . -0.3(4) ?
    C11 C12 C13 C14 . . . . -0.1(5) ?
    C12 C13 C14 C15 . . . . 0.1(5) ?
    C13 C14 C15 C10 . . . . 0.1(5) ?
    C15 C10 C11 C12 . . . . 0.3(4) ?
    C16 C7 C8 C9 . . . . 68.5(3) ?
_shelx_hkl_checksum     62858
_shelx_hkl_file
;
  -5   0   0 327.586 108.696   4
   5   0   0 63.5496 84.2706   2
  -6   0   0 593.487 138.707   4
   6   0   0 464.678 115.316   2
   7   0   0 236.764 119.280   2
  -7   0   0 124.530 100.361   4
   8   0   0 96970.5 1901.55   2
  -8   0   0 98169.2 2005.12   4
  -9   0   0 544.926 216.090   4
   9   0   0 971.834 277.604   2
 -10   0   0 230043. 3455.73   4
  10   0   0 225910. 3228.00   2
  11   0   0 2972.15 479.024   2
  12   0   0 408726. 4725.49   2
  13   0   0 3793.03 637.693   2
  14   0   0 304081. 4368.64   2
  15   0   0 3167.34 619.115   2
  16   0   0 188398. 3654.51   2
  17   0   0 1406.64 448.535   2
  18   0   0 31169.2 1568.33   2
  19   0   0 686.382 308.663   2
  20   0   0 16515.3 1201.02   2
  21   0   0 608.797 300.454   2
  22   0   0 34150.8 1799.63   2
  23   0   0 624.209 300.997   2
  24   0   0 7383.26 876.320   2
  25   0   0 480.682 252.692   2
  26   0   0 13572.6 1236.53   2
  27   0   0 310.590 227.437   2
  28   0   0 597.451 275.821   2
  29   0   0 396.184 200.763   2
  30   0   0 648.987 307.412   2
  31   0   0 224.930 196.812   2
  32   0   0 2724.20 590.968   2
  33   0   0 764.548 350.971   2
  34   0   0 1613.15 485.149   2
  35   0   0 737.233 371.344   2
  36   0   0 947.779 385.479   2
  37   0   0 469.246 286.611   2
  38   0   0 1129.55 434.411   2
  39   0   0 805.676 375.178   2
  40   0   0 1094.34 451.833   2
  41   0   0 535.345 332.548   2
  42   0   0 675.894 331.739   2
   4   0  -1 16.9563 33.8927   2
   5   0  -1 9.36973 24.2803   2
   6   0  -1 29.4360 41.1926   2
   7   0  -1-60.7221 76.1640   2
   8   0  -1-77.4368 79.9647   2
  -8   0  -1 6.28839 27.4083   4
   9   0  -1-78.8648 79.1657   2
  10   0  -1 10.2446 31.0707   2
 -11   0   1-62.7747 85.3524   4
  11   0  -1-23.7497 64.2828   2
  12   0  -1-69.1942 130.389   2
 -12   0   1 22.8880 28.9579   4
  13   0  -1-48.6901 106.377   2
  14   0   1-23.1245 80.0256   4
  14   0  -1-79.2678 120.860   2
  15   0   1 39.7747 92.1343   4
  15   0  -1-53.1468 104.202   2
  16   0   1-17.9174 88.9494   4
  16   0  -1-49.5229 43.2325   2
  17   0  -1 19.6272 57.4123   2
  18   0   1 52.6209 71.0618   2
  18   0  -1-112.013 121.377   2
  19   0  -1-37.3905 118.295   2
  19   0   1 99.8156 129.665   2
  20   0   1-40.4583 87.6955   2
  20   0  -1 43.9294 47.5410   2
  21   0  -1 8.60565 41.8571   2
  21   0   1-43.2158 65.5217   2
  22   0  -1 19.8250 100.217   2
  22   0   1 200.914 179.207   2
  23   0   1 105.787 149.995   2
  23   0  -1-25.9054 98.1831   2
  24   0  -1-131.027 72.4497   2
  24   0   1 10.9450 108.400   2
  25   0   1-43.6961 123.809   2
  25   0  -1 64.7221 102.492   2
  26   0   1-75.5025 89.4452   2
  26   0  -1-249.565 203.117   2
  27   0  -1-204.415 239.524   2
  27   0   1 150.149 148.262   2
  28   0   1 55.5810 113.427   2
  28   0  -1 262.496 207.366   2
  29   0   1-91.2598 158.913   2
  29   0  -1 81.2938 140.850   2
  30   0  -1 138.109 111.076   2
  30   0   1-2.71777 172.730   2
  31   0  -1 233.139 222.145   2
  31   0   1-89.3698 127.033   2
  32   0   1 203.923 152.251   2
  32   0  -1 165.858 168.263   2
  33   0   1-97.2299 45.8370   2
  33   0  -1 226.397 203.753   2
  34   0   1 357.781 274.970   2
  34   0  -1 251.658 206.391   2
  35   0   1 42.0198 133.674   2
  35   0  -1 28.0903 57.6070   2
  36   0  -1 41.7303 70.0072   2
  36   0   1-31.1490 58.8025   2
  37   0   1 573.478 282.883   2
  37   0  -1-71.2216 119.025   2
  38   0  -1-419.044 266.339   2
  38   0   1-25.4460 60.3189   2
  39   0   1-255.986 216.677   2
  39   0  -1-172.170 187.916   2
  40   0  -1-326.861 241.410   2
  40   0   1 45.1021 66.5969   2
  41   0  -1-87.9682 120.400   2
  41   0   1 113.940 131.152   2
   0   0  -2 764270. 5870.73   3
   1   0  -2 56201.4 1563.93   3
  -1   0  -2 55342.0 1597.43   3
   2   0  -2 249778. 3314.70   3
  -3   0   2 37482.3 828.085   1
  -4   0   2 389211. 2969.53   1
   4   0  -2 382154. 4139.79   2
  -5   0   2 85888.5 1536.22   1
   5   0  -2 87733.5 2028.79   2
  -6   0   2 868919. 5338.02   1
   6   0  -2 872364. 6652.74   2
   7   0  -2 97839.2 2279.66   2
  -7   0   2 102022. 1974.05   1
   8   0  -2 364252. 4488.97   2
  -8   0   2 365477. 3989.56   1
   9   0  -2 3525.89 489.134   2
  10   0  -2 15276.4 974.849   2
  11   0  -2 8220.28 734.486   2
  12   0  -2 2141.43 403.264   2
  13   0  -2 61079.7 2076.48   2
  14   0  -2 35523.7 1663.91   2
  15   0  -2 266727. 4544.74   2
  16   0  -2 109986. 3023.12   2
  17   0  -2 110043. 3099.76   2
  18   0  -2 32049.8 1707.95   2
  19   0   2 19915.3 1452.82   4
  19   0  -2 20782.6 1392.18   2
  20   0   2 7765.70 938.693   4
  20   0  -2 8841.03 927.254   2
  21   0  -2 7575.80 880.220   2
  21   0   2 7156.00 906.115   4
  22   0  -2 1202.03 365.205   2
  23   0  -2 7245.67 884.464   2
  24   0  -2 9065.13 1018.92   2
  24   0   2 9011.42 970.932   2
  25   0   2 28957.1 1760.98   2
  25   0  -2 27377.3 1781.80   2
  26   0  -2 5301.97 797.883   2
  26   0   2 4902.99 738.095   2
  27   0   2 11359.7 1138.44   2
  27   0  -2 11852.7 1214.73   2
  28   0   2-6.66395 165.616   2
  28   0  -2 682.229 334.152   2
  29   0   2 2155.45 510.681   2
  29   0  -2 1537.16 458.348   2
  30   0   2 1518.11 442.062   2
  30   0  -2 1576.65 476.635   2
  31   0   2 553.718 287.916   2
  31   0  -2 409.233 267.573   2
  32   0  -2 78.3634 105.849   2
  32   0   2-44.5756 127.266   2
  33   0  -2 230.884 199.474   2
  33   0   2 161.793 166.709   2
  34   0   2-27.2783 145.469   2
  34   0  -2 317.220 227.617   2
  35   0   2 1651.88 506.829   2
  35   0  -2 890.446 378.598   2
  36   0  -2 568.967 346.096   2
  36   0   2 826.649 364.501   2
  37   0   2 3455.21 750.179   2
  37   0  -2 2813.33 694.103   2
  38   0   2 938.926 414.779   2
  38   0  -2 1210.41 472.913   2
  39   0  -2-94.8514 43.4022   2
  39   0   2 75.2971 134.356   2
  40   0   2-54.7690 64.3449   2
  40   0  -2 329.681 243.461   2
   0   0  -3 172.749 103.879   3
   1   0  -3-12.2357 33.8403   3
  -1   0  -3 20.5666 68.3295   3
   2   0  -3 27.9258 25.9108   1
   2   0  -3 2.64824 50.5903   3
  -2   0  -3-38.6821 66.3056   3
  -3   0   3-13.6663 37.3120   1
   3   0  -3 59.1305 34.4463   1
  -4   0   3 2.50229 13.6940   1
  -5   0   3-3.60791 18.7655   1
  -6   0   3 20.6283 28.1505   1
  -7   0   3 2.89008 22.8479   1
   7   0  -3 5.59433 93.3635   2
  -8   0   3-24.1585 43.0189   1
   8   0  -3-118.773 142.880   2
   9   0  -3 41.6327 47.7455   2
  10   0  -3 52.1178 77.4725   2
  11   0  -3 10.2997 94.8264   2
  12   0  -3-15.5052 61.6562   2
  13   0  -3-136.302 131.409   2
  14   0  -3-132.841 229.557   2
  15   0  -3-29.8593 133.410   2
  16   0  -3-62.2844 115.705   2
  17   0  -3 24.9596 56.0703   2
  18   0  -3-36.9816 90.7182   2
  18   0   3-150.260 136.255   4
  19   0   3 21.6545 121.534   4
  19   0  -3-108.161 163.974   2
  20   0   3-176.778 235.978   4
  20   0  -3 137.853 180.037   2
  21   0  -3-190.667 188.322   2
  21   0   3-165.178 201.100   4
  22   0   3 376.135 259.727   4
  22   0  -3-23.7080 124.839   2
  23   0   3 226.332 232.814   4
  23   0  -3 134.686 192.330   2
  24   0  -3-75.5906 190.923   2
  24   0   3 197.971 223.705   4
  25   0  -3-313.917 278.544   2
  26   0  -3-458.355 330.182   2
  27   0  -3-44.1121 50.0492   2
  28   0   3-184.942 95.4642   2
  28   0  -3-151.679 209.011   2
  29   0  -3 111.796 172.945   2
  29   0   3-280.560 170.713   2
  30   0  -3-70.0197 158.071   2
  30   0   3-71.9184 73.7395   2
  31   0  -3 182.216 201.833   2
  31   0   3 165.867 149.779   2
  32   0   3-104.290 94.3704   2
  32   0  -3 113.937 97.8663   2
  33   0   3 112.165 81.8625   2
  33   0  -3-32.1623 181.238   2
  34   0   3-107.273 174.938   2
  34   0  -3-281.147 266.647   2
  35   0   3-95.9546 131.117   2
  35   0  -3-54.4831 139.846   2
  36   0  -3 161.378 218.921   2
  36   0   3-249.979 274.175   2
  37   0   3 76.3742 115.663   2
  37   0  -3 5.57895 70.4681   2
  38   0   3-88.7086 60.6126   2
  38   0  -3 86.2012 215.018   2
  39   0  -3 211.439 194.640   2
   0   0  -4 110048. 3090.18   3
   0   0  -4 99891.8 1341.19   1
  -1   0  -4 1389.92 360.641   3
   1   0  -4 1670.90 369.917   3
   1   0  -4 1451.12 141.297   1
   2   0  -4 17116.6 1195.53   3
   2   0  -4 16565.4 484.946   1
  -2   0  -4 17202.9 1272.79   3
  -3   0  -4 1111.78 299.574   3
   3   0  -4 1167.32 300.614   3
  -4   0  -4 5504.25 727.771   3
  -5   0   4 2563.73 300.419   1
  -6   0   4 8246.40 574.611   1
  -7   0   4 11740.7 725.361   1
  -8   0   4 70605.0 1854.95   1
  10   0  -4 3005.13 617.410   2
  11   0  -4 7491.52 849.626   2
  12   0  -4 36311.4 1896.83   2
  13   0  -4 5063.25 756.975   2
  14   0  -4 99586.1 3165.78   2
  15   0  -4 1993.45 559.318   2
  16   0  -4 3438.39 625.092   2
  17   0   4 5652.83 862.987   4
  17   0  -4 5554.63 791.370   2
  18   0  -4 4398.52 765.454   2
  18   0   4 4742.66 856.826   4
  19   0  -4 63870.9 2745.93   2
  19   0   4 60813.8 2840.95   4
  20   0  -4 2657.63 732.447   2
  20   0   4 794.257 514.920   4
  21   0  -4 49732.3 2484.49   2
  21   0   4 48637.4 2655.78   4
  22   0  -4 28356.5 1900.93   2
  22   0   4 27319.8 2038.17   4
  23   0   4 13380.0 1449.00   4
  23   0  -4 14015.7 1351.51   2
  24   0   4 16606.7 1608.39   4
  24   0  -4 16257.1 1485.71   2
  25   0  -4 17075.3 1531.10   2
  25   0   4 16052.7 1600.37   4
  26   0  -4 349.462 338.532   2
  26   0   4 174.995 222.057   4
  27   0   4 5000.69 918.373   4
  27   0  -4 4533.12 792.631   2
  28   0  -4 959.586 355.226   2
  29   0  -4-42.1589 122.704   2
  30   0  -4 490.257 243.585   2
  31   0  -4 3136.28 704.651   2
  32   0  -4 92.9874 123.950   2
  32   0   4 63.1493 45.5635   2
  33   0   4 1621.17 482.699   2
  33   0  -4 1766.84 567.003   2
  34   0   4-206.849 149.111   2
  34   0  -4 70.1693 119.332   2
  35   0   4 796.340 357.006   2
  35   0  -4 523.698 309.635   2
  36   0  -4 897.725 395.839   2
  36   0   4 908.532 379.266   2
  37   0  -4 406.851 302.517   2
  38   0  -4 74.9465 193.329   2
   0   0  -5 216.857 160.767   3
   0   0  -5 135.527 51.6793   1
  -1   0  -5 123.684 100.386   3
  -1   0  -5 11.0175 14.6659   1
   1   0  -5-41.5325 84.0427   3
   2   0  -5 76.0246 153.107   3
  -2   0  -5 8.68747 110.321   3
   3   0  -5-41.7965 174.921   3
  -3   0  -5 88.9037 161.848   3
  -4   0  -5 147.245 196.898   3
  -5   0  -5 129.176 163.163   3
  -6   0  -5 260.125 163.506   3
  -7   0   5 13.7445 24.2875   1
  -8   0   5 1.16830 26.4761   1
   9   0   5-261.509 248.947   4
  10   0   5-346.125 290.414   4
  11   0   5-207.075 204.137   4
  13   0   5-74.7204 246.922   4
  14   0   5-119.412 212.462   4
  14   0  -5 43.5803 127.630   2
  15   0  -5 181.324 186.755   2
  15   0   5 273.787 214.758   4
  16   0   5-245.139 225.327   4
  16   0  -5-356.246 338.250   2
  17   0   5 207.975 232.674   4
  17   0  -5-170.061 260.229   2
  18   0  -5-115.574 234.144   2
  18   0   5 103.130 175.315   4
  19   0   5-179.585 221.476   4
  19   0  -5-274.023 284.937   2
  20   0   5-129.155 159.755   4
  20   0  -5-451.622 304.759   2
  21   0  -5-27.8723 154.912   2
  21   0   5-142.635 97.7848   4
  22   0   5-931.456 421.355   4
  22   0  -5 220.689 176.007   2
  23   0  -5 137.743 194.956   2
  23   0   5 263.191 141.597   4
  24   0   5 302.046 324.662   4
  24   0  -5 146.581 286.981   2
  25   0  -5 207.814 193.335   2
  25   0   5 54.3988 175.361   4
  26   0  -5 119.544 139.311   2
  26   0   5 168.754 84.7367   4
  27   0   5-230.698 164.935   4
  27   0  -5-40.8034 99.8146   2
  28   0  -5-163.019 173.862   2
  28   0   5 38.6306 136.374   4
  29   0  -5 31.2444 169.852   2
  30   0  -5 205.446 197.752   2
  31   0  -5-89.4835 143.062   2
  32   0  -5-322.153 357.989   2
  33   0  -5 44.6566 46.1450   2
  34   0  -5 7.10473 91.8440   2
  35   0  -5-131.073 110.461   2
  36   0  -5 55.9045 166.043   2
   0   0  -6 33952.2 2116.17   3
   1   0  -6 12463.8 1279.37   3
  -1   0  -6 11509.0 1224.96   3
   2   0  -6 314.613 301.131   3
  -2   0  -6 269.383 84.9061   1
  -2   0  -6 576.711 297.057   3
  -3   0  -6 26445.8 1919.58   3
  -4   0  -6 16205.3 1528.62   3
  -5   0  -6 1547.14 455.104   3
  -6   0  -6 28841.6 2115.14   3
  -7   0  -6 12745.2 1426.73   3
  -8   0  -6 1344.35 444.113   3
   9   0   6 2386.25 544.577   4
  10   0   6 2961.27 605.665   4
  11   0   6 666.310 246.897   4
  12   0   6 383.184 307.434   4
  13   0   6 4120.82 740.493   4
  14   0   6 240.423 204.328   4
  15   0   6 769.527 332.295   4
  16   0   6 1821.38 493.353   4
  17   0   6 3346.63 752.137   4
  18   0   6 3255.36 753.230   4
  19   0   6 14027.0 1545.47   4
  20   0   6 13247.2 1528.35   4
  21   0   6 3289.23 813.107   4
  21   0  -6 3295.34 762.138   2
  22   0  -6 337.406 334.453   2
  22   0   6-203.165 172.739   4
  23   0  -6 3402.93 752.801   2
  23   0   6 3905.49 873.150   4
  24   0   6 2011.82 638.781   4
  24   0  -6 1938.70 613.934   2
  25   0   6 4015.19 939.981   4
  25   0  -6 5298.00 961.575   2
  26   0   6 8327.34 1303.61   4
  26   0  -6 10783.0 1395.20   2
  27   0   6 7865.92 1300.86   4
  27   0  -6 8898.48 1298.46   2
  28   0  -6 1154.78 503.286   2
  28   0   6 412.145 351.250   4
  29   0  -6 6600.94 1128.41   2
  29   0   6 6483.23 1195.25   4
  30   0  -6 799.153 419.805   2
  30   0   6 134.630 249.557   4
  31   0  -6 119.210 136.834   2
  32   0  -6 2094.24 650.167   2
  33   0  -6 679.084 376.383   2
  34   0  -6 764.052 398.308   2
   0   0  -7 1175.00 479.200   3
  -1   0  -7-43.3244 114.305   3
   1   0  -7-54.1345 153.797   3
   2   0  -7 79.1528 184.456   3
  -2   0  -7 119.308 118.577   3
  -3   0  -7-99.5390 208.144   3
  -4   0  -7-56.7937 187.510   3
  -5   0  -7 29.8774 203.598   3
  -6   0  -7 315.139 340.067   3
  -7   0  -7 197.278 169.465   3
   8   0   7 212.152 133.967   4
  -8   0  -7-82.2868 188.872   3
  -9   0  -7-453.790 295.131   3
   9   0   7-99.6196 247.195   4
  10   0   7-13.5804 50.8609   4
 -10   0  -7 74.3946 133.131   3
  11   0   7-119.755 153.320   4
 -11   0  -7 63.5770 196.249   3
  12   0   7-284.725 254.637   4
  13   0   7 171.644 284.744   4
  14   0   7-225.497 174.030   4
  15   0   7-188.235 229.694   4
  16   0   7 263.742 136.652   4
  17   0   7-17.7008 118.175   4
  18   0   7-97.5262 144.357   4
  19   0   7 116.348 67.9996   4
  20   0   7 206.641 313.991   4
  21   0   7 370.321 333.165   4
  22   0   7 146.843 352.932   4
  23   0   7 374.564 349.653   4
  24   0   7 149.303 252.611   4
  25   0   7 123.372 244.278   4
  26   0   7-104.039 242.377   4
  27   0   7 328.092 106.552   4
  28   0   7 143.989 171.339   4
  29   0   7 299.915 320.223   4
  30   0   7-199.656 168.832   4
   0   0  -8 5420.16 996.968   3
   1   0  -8 4796.75 1267.33   3
  -1   0  -8 4764.66 1019.02   3
  -2   0  -8 31976.0 2433.23   3
  -3   0  -8 4918.49 971.594   3
  -4   0  -8 324.506 381.364   3
  -5   0  -8 1447.50 532.112   3
   6   0   8 987.663 399.298   4
  -6   0  -8 831.935 358.587   3
   7   0   8 1942.89 583.567   4
  -7   0  -8 4477.06 1330.01   3
   8   0   8 23743.8 1955.12   4
  -8   0  -8 24318.1 2301.62   3
  -9   0  -8 4737.05 1237.10   3
   9   0   8 2782.90 766.945   4
 -10   0  -8 23381.0 2316.56   3
  10   0   8 19488.8 1819.15   4
 -11   0  -8 5528.90 1124.36   3
  11   0   8 7349.51 1130.81   4
 -12   0  -8 1229.85 546.126   3
  12   0   8 1645.21 587.084   4
 -13   0  -8 293.618 384.337   3
  13   0   8-13.9040 187.391   4
  14   0   8 2047.48 605.127   4
 -14   0  -8 3187.05 938.827   3
 -15   0  -8-33.8659 277.487   3
  15   0   8 620.243 346.847   4
  16   0   8 361.382 347.664   4
  17   0   8 2789.93 761.548   4
  18   0   8 5520.59 1090.53   4
  19   0   8 1912.05 614.794   4
  20   0   8 1144.26 500.928   4
  21   0   8 2185.76 705.392   4
  22   0   8 182.418 266.868   4
  23   0   8 619.043 406.160   4
  24   0   8 105.661 199.630   4
  25   0   8 232.524 195.894   4
  26   0   8-36.1302 162.912   4
  27   0   8-235.048 335.339   4
  28   0   8-171.386 145.807   4
   0   0  -9 32.1550 174.354   3
  -1   0  -9 193.313 300.624   3
  -2   0  -9 503.793 410.117   3
  -3   0  -9-66.6701 149.778   3
  -4   0  -9 69.6289 112.312   3
   4   0   9 103.531 180.477   4
  -5   0  -9 36.3647 89.4844   3
   5   0   9-47.2516 124.356   4
  -6   0  -9 166.473 253.098   3
   6   0   9-93.3248 132.975   4
   7   0   9-190.422 238.671   4
  -7   0  -9-133.361 180.026   3
   8   0   9 238.938 150.832   4
  -8   0  -9 167.577 266.915   3
   9   0   9 310.075 274.483   4
  -9   0  -9 221.015 255.509   3
  10   0   9 180.311 185.906   4
 -10   0  -9 53.6343 205.505   3
  11   0   9 116.699 260.514   4
 -11   0  -9-65.4553 207.031   3
 -12   0  -9-201.333 265.775   3
  12   0   9 260.080 229.787   4
 -13   0  -9 131.833 202.749   3
  13   0   9 5.31582 135.121   4
  14   0   9 138.429 190.864   4
 -14   0  -9-106.884 254.558   3
  15   0   9-144.124 68.0222   4
 -15   0  -9-48.5946 257.631   3
 -16   0  -9-167.757 230.743   3
  16   0   9-20.1827 150.935   4
 -17   0  -9 80.9986 254.355   3
  17   0   9 93.8288 108.077   4
 -18   0  -9 77.9113 134.923   3
  18   0   9 336.869 299.165   4
  19   0   9 201.222 178.328   4
 -19   0  -9 348.914 333.938   3
  20   0   9-155.533 197.354   4
  21   0   9-207.624 239.828   4
  22   0   9-167.439 190.724   4
  23   0   9 185.581 217.734   4
  24   0   9-110.202 190.880   4
  25   0   9 39.8505 203.026   4
   0   0  10 886.027 341.173   4
  -1   0 -10 7856.18 1414.41   3
   1   0  10 3792.36 855.380   4
   2   0  10 12598.9 1533.18   4
  -2   0 -10 16757.4 2003.63   3
  -3   0 -10 10550.7 1830.90   3
   3   0  10 5403.81 1028.93   4
   4   0  10 235.606 275.359   4
  -4   0 -10 580.323 541.101   3
   5   0  10-48.7520 167.291   4
  -5   0 -10-308.845 280.426   3
  -6   0 -10 1147.48 633.142   3
   6   0  10 861.117 428.288   4
   7   0  10 2949.25 794.422   4
  -7   0 -10 2688.41 831.516   3
  -8   0 -10 2640.47 861.194   3
   8   0  10 2204.29 675.319   4
   9   0  10 400.093 298.671   4
  -9   0 -10 932.194 576.488   3
 -10   0 -10 3071.11 954.905   3
  10   0  10 3541.92 892.790   4
 -11   0 -10 916.784 651.816   3
  11   0  10 148.728 330.337   4
  12   0  10 636.534 397.834   4
 -12   0 -10 386.479 329.298   3
  13   0  10 2216.05 723.521   4
 -13   0 -10 3249.69 1018.93   3
 -14   0 -10 5994.59 1402.46   3
  14   0  10 5481.22 1181.04   4
 -15   0 -10 1929.10 871.719   3
  15   0  10 935.845 458.181   4
 -16   0 -10 2938.04 1070.10   3
  16   0  10 1781.27 684.892   4
 -17   0 -10 3101.41 990.782   3
  17   0  10 2207.62 764.426   4
 -18   0 -10 201.090 344.832   3
  18   0  10 1600.08 665.252   4
  19   0  10 673.201 435.075   4
 -19   0 -10-58.6886 322.947   3
 -20   0 -10 136.016 288.999   3
  20   0  10 90.5497 167.661   4
  21   0  10 246.495 211.996   4
 -21   0 -10-12.5247 245.174   3
 -22   0 -10-65.6781 200.470   3
 -23   0 -10 276.288 418.756   3
 -24   0 -10 212.025 343.889   3
 -25   0 -10 989.170 711.407   3
   1   0  11 160.856 227.979   4
   2   0  11 443.798 307.074   4
   3   0  11 54.9078 117.211   4
  -3   0 -11 11.9735 71.8287   3
  -4   0 -11-220.449 249.190   3
   4   0  11 138.132 136.444   4
   5   0  11-356.279 240.306   4
  -5   0 -11 335.683 358.818   3
   6   0  11-272.917 276.695   4
  -6   0 -11 2.16432 244.738   3
   7   0  11 57.8325 99.4562   4
  -7   0 -11 131.107 237.819   3
  -8   0 -11 234.770 331.684   3
   8   0  11-26.1817 128.542   4
   9   0  11 82.5595 140.634   4
  -9   0 -11 94.5615 254.464   3
  10   0  11-98.7747 308.551   4
 -10   0 -11-329.341 318.987   3
 -11   0 -11-3.82817 231.691   3
  11   0  11-225.296 269.035   4
  12   0  11 202.503 292.611   4
 -12   0 -11 206.883 271.497   3
  13   0  11-68.5263 226.343   4
 -13   0 -11 0.51338 70.2283   3
  14   0  11 413.433 394.975   4
 -14   0 -11 326.077 349.394   3
 -15   0 -11 284.177 304.623   3
  15   0  11 251.140 292.170   4
  16   0  11-116.607 247.025   4
 -16   0 -11-15.7912 164.733   3
 -17   0 -11-651.338 497.906   3
 -18   0 -11-141.053 243.607   3
 -19   0 -11 293.227 458.650   3
 -20   0 -11 293.325 404.478   3
  -5   0 -12 890.210 588.194   3
   6   0  12-20.4520 129.858   4
  -6   0 -12 902.442 570.368   3
   7   0  12-181.294 184.531   4
  -7   0 -12 24.8573 104.083   3
  -8   0 -12 200.855 225.374   3
   8   0  12-196.831 353.457   4
  -9   0 -12-61.8778 151.091   3
   9   0  12 122.476 93.9935   4
 -10   0 -12 378.271 365.510   3
  10   0  12 491.061 398.547   4
 -11   0 -12 96.2078 188.930   3
  11   0  12 134.734 194.230   4
   4  -1   0-8.19178 8.09478   2
   5  -1   0 12665.9 473.477   2
  -5   1   0 11840.1 653.297   1
  -6   1   0-6.95264 19.4551   1
   6  -1   0 0.19821 29.8231   2
  -7   1   0 5850.89 517.631   1
   7  -1   0 5826.21 395.039   2
  -8   1   0 57.7627 59.9026   2
   8  -1   0 30.7923 75.8245   2
   9  -1   0 57066.2 1411.49   2
   9  -1   0 54572.5 1385.35   4
  -9   1   0 54002.6 1517.52   2
  10  -1   0 19.3234 58.4391   4
  10  -1   0 124.945 111.704   2
  11  -1   0 5573.68 490.893   4
  11  -1   0 6015.76 511.102   2
  12  -1   0 114.539 123.516   4
  12  -1   0 286.687 171.767   2
  13  -1   0 74381.2 1968.95   2
  13  -1   0 74751.5 1969.89   4
  14  -1   0 54.9111 143.294   4
  14  -1   0 609.804 236.866   2
  14   1   0 243.877 275.933   2
  15  -1   0 8245.02 706.811   4
  15   1   0 8179.73 779.808   2
  15  -1   0 7947.11 691.344   2
  16  -1   0-56.8841 93.4958   4
  16  -1   0 52.7130 28.7887   2
  16   1   0 56.8316 83.6342   2
  17   1   0 528.669 212.713   2
  17  -1   0 478.285 180.992   4
  17  -1   0 397.939 152.684   2
  18  -1   0 21.0603 74.7880   2
  18   1   0-111.032 89.4235   2
  18  -1   0 27.7531 80.8228   4
  19  -1   0 5806.49 654.166   2
  19   1   0 6097.75 750.563   2
  20   1   0 28.0606 101.065   2
  20  -1   0 86.8015 139.803   2
  21  -1   0 3375.54 530.526   2
  21   1   0 2650.83 503.020   2
  22   1   0-200.152 130.996   2
  22  -1   0-116.838 136.193   2
  23  -1   0 214.831 77.9861   2
  23   1   0-15.5121 153.769   2
  24  -1   0-147.032 130.275   2
  24   1   0-171.195 234.528   2
  25   1   0 4173.84 688.467   2
  25  -1   0 4640.87 673.258   2
  26  -1   0-47.4301 156.080   2
  26   1   0 72.8139 138.442   2
  27  -1   0 334.151 179.822   2
  27   1   0 352.559 177.127   2
  28  -1   0-205.758 126.980   2
  28   1   0-50.6953 62.3734   2
  29  -1   0-178.792 160.540   2
  29   1   0 25.7847 74.1376   2
  30   1   0 145.912 65.5788   2
  30  -1   0 131.433 163.396   2
  31   1   0 778.787 343.225   2
  31  -1   0 785.396 307.052   2
  32  -1   0-150.219 140.915   2
  32   1   0-84.6437 64.5684   2
  33   1   0 110.514 61.0685   2
  33  -1   0 361.524 260.855   2
  34  -1   0 191.264 170.060   2
  34   1   0 226.771 168.647   2
  35   1   0 309.866 223.586   2
  35  -1   0 694.902 309.743   2
  36   1   0 368.415 278.326   2
  36  -1   0 394.698 250.374   2
  37  -1   0 270.449 218.924   2
  37   1   0 496.856 313.843   2
  38  -1   0-109.377 126.726   2
  38   1   0 208.369 183.765   2
  39   1   0 172.474 101.315   2
  39  -1   0 490.829 305.754   2
  40  -1   0-258.656 206.635   2
  40   1   0-167.767 241.339   2
  41   1   0 830.922 413.570   2
   1   1  -1 90754.8 1746.42   3
   2   1  -1 51877.3 1321.22   3
   3   1  -1 16639.6 674.014   2
  -3  -1  -1 16543.6 747.950   4
  -3   1   1 16072.6 756.110   1
  -4   1  -1 1941.13 239.425   1
  -4   1   1 2274.52 292.586   1
  -4  -1  -1 2351.86 309.344   4
   4   1  -1 1884.25 252.155   2
   5  -1  -1 113032. 1953.24   2
   5   1  -1 110111. 2042.21   2
  -5   1  -1 112265. 1955.33   1
  -5  -1  -1 116902. 2279.62   4
  -5   1   1 112690. 2126.13   1
  -6  -1  -1 664046. 5778.47   4
   6  -1  -1 672493. 4872.94   2
   6   1  -1 669207. 5243.08   2
  -6   1   1 670920. 5439.65   1
  -6   1  -1 662301. 5094.74   1
   7  -1  -1 158758. 2451.02   2
   7  -1  -1 151077. 1464.13   4
  -7   1  -1 156738. 2624.20   1
  -7   1   1 154975. 2734.56   1
   7   1  -1 156354. 2686.90   2
   8   1  -1 334471. 4111.11   2
   8  -1  -1 332002. 2459.41   4
   8  -1  -1 334232. 3730.21   2
   9  -1  -1 320708. 3808.94   2
   9   1  -1 331574. 4239.60   2
  10   1  -1 35279.6 1449.98   2
  10  -1  -1 33721.6 1275.67   2
  11   1  -1 36138.3 1505.28   2
  11  -1   1 34223.1 1384.37   4
  11  -1  -1 35206.4 1342.11   2
  12  -1   1 9228.44 739.383   4
  12  -1  -1 10441.2 767.467   2
  12  -1   1 10423.1 679.433   2
  12   1  -1 11640.9 887.270   2
  13  -1  -1 12548.2 857.852   2
  13  -1   1 12010.7 871.714   4
  13  -1   1 11389.4 742.016   2
  13   1  -1 13328.6 969.071   2
  14   1  -1 13535.7 1014.28   2
  14  -1   1 13127.5 949.120   4
  14  -1  -1 13736.7 931.791   2
  14  -1   1 12860.8 820.932   2
  15  -1   1 1684.87 367.128   4
  15  -1  -1 1493.26 330.612   2
  15  -1   1 1361.45 302.597   2
  15   1  -1 1694.37 390.732   2
  16  -1  -1 22271.5 1250.18   2
  16   1  -1 23586.6 1386.08   2
  16  -1   1 23339.6 1348.15   4
  16  -1   1 20579.3 1125.54   2
  17  -1   1 11065.1 950.262   4
  17   1  -1 11985.6 1031.86   2
  17  -1   1 10671.2 838.046   2
  17  -1  -1 11376.1 915.563   2
  18  -1  -1 22286.9 1312.44   2
  18  -1   1 20581.0 1187.79   2
  18   1  -1 23093.6 1470.78   2
  19  -1   1 5835.88 655.489   2
  19  -1  -1 6499.12 724.761   2
  19   1  -1 7056.14 821.519   2
  20  -1  -1 113.762 108.584   2
  20   1  -1 132.145 89.7035   2
  20  -1   1 5.02627 89.4863   2
  21  -1   1 4658.23 614.687   2
  21  -1  -1 4748.55 652.096   2
  21   1  -1 4488.09 689.541   2
  22  -1  -1 20288.1 1373.31   2
  22  -1   1 20833.2 1342.96   2
  22   1   1 21762.9 1529.56   2
  22   1  -1 23319.1 1580.18   2
  22  -1   1 20084.8 1424.64   4
  23  -1  -1 28422.6 1655.15   2
  23  -1   1 29900.2 1636.24   2
  23   1   1 31098.6 1832.12   2
  23  -1   1 28642.2 1723.91   4
  23   1  -1 31839.5 1870.40   2
  24  -1   1 21291.2 1408.14   2
  24  -1  -1 20602.5 1435.54   2
  24   1   1 22761.6 1595.48   2
  24   1  -1 21684.6 1578.04   2
  25  -1  -1 3738.09 637.510   2
  25   1  -1 3311.55 644.010   2
  25   1   1 3636.95 666.073   2
  25  -1   1 2880.91 548.966   2
  26  -1  -1 13315.9 1194.08   2
  26  -1   1 12166.1 1116.73   2
  26   1   1 12876.6 1251.65   2
  26   1  -1 12144.0 1238.52   2
  27   1  -1 1191.33 395.924   2
  27  -1   1 1462.21 415.315   2
  27  -1  -1 1289.81 382.891   2
  27   1   1 1158.81 399.843   2
  28   1   1 11587.0 1222.88   2
  28  -1  -1 10351.0 1095.98   2
  28  -1   1 10983.1 1096.22   2
  28   1  -1 12606.8 1280.40   2
  29  -1  -1 2751.23 585.819   2
  29  -1   1 3348.23 630.902   2
  29   1   1 2903.77 626.565   2
  29   1  -1 2985.12 644.079   2
  30  -1   1 3698.04 668.138   2
  30   1   1 4949.96 825.679   2
  30   1  -1 5373.05 861.551   2
  30  -1  -1 3965.36 695.790   2
  31   1   1 373.303 242.800   2
  31   1  -1 251.393 272.216   2
  31  -1   1 233.729 221.973   2
  31  -1  -1 154.256 207.413   2
  32  -1   1 7443.85 971.158   2
  32   1  -1 9371.60 1176.21   2
  32   1   1 8707.73 1133.96   2
  32  -1  -1 8783.54 1086.28   2
  33   1  -1 816.162 368.044   2
  33  -1   1 903.592 383.402   2
  33   1   1 857.310 313.277   2
  33  -1  -1 887.726 336.521   2
  34  -1   1 4207.93 757.427   2
  34   1  -1 4040.68 799.716   2
  34  -1  -1 3443.93 701.198   2
  34   1   1 3791.70 786.654   2
  35   1   1 1259.33 457.964   2
  35  -1   1 988.656 346.848   2
  35  -1  -1 1300.09 444.163   2
  35   1  -1 981.072 401.903   2
  36   1   1 814.282 366.817   2
  36  -1   1 704.178 319.220   2
  36  -1  -1 838.026 358.250   2
  36   1  -1 1148.91 444.363   2
  37  -1  -1 147.186 202.841   2
  37   1   1 173.993 205.197   2
  37  -1   1 62.9821 174.181   2
  37   1  -1 342.582 241.137   2
  38   1  -1 606.731 346.488   2
  38  -1   1 485.847 282.857   2
  38  -1  -1 531.184 279.937   2
  38   1   1 678.737 389.329   2
  39   1  -1 67.0648 38.4068   2
  39   1   1-174.214 223.123   2
  39  -1  -1 192.351 244.982   2
  40  -1  -1 555.777 329.210   2
  40   1   1 298.715 259.592   2
  40   1  -1 685.185 371.497   2
  41  -1  -1 206.721 208.848   2
  41   1   1-277.946 231.338   2
   0   1  -2-45.4794 77.5441   3
   0   1   2 28.6622 45.0104   3
   0   1   2 59.4136 75.8626   4
   0  -1  -2-1.78942 36.1667   3
   0  -1   2 14.5520 27.7441   2
  -1  -1  -2 890.424 173.159   3
   1   1   2 1208.12 205.882   4
  -1   1  -2 1268.03 273.041   3
  -1  -1  -2 936.961 171.273   4
   1   1  -2 861.170 172.853   2
   1   1  -2 954.613 230.060   3
  -1   1   2 1139.48 163.133   4
  -1   1   2 849.021 178.168   3
  -2   1   2 10085.2 629.328   3
   2   1  -2 10239.9 746.538   3
   2  -1   2 10500.2 387.984   1
  -2  -1  -2 9934.19 611.612   4
  -2   1   2 10563.6 459.365   4
  -2   1  -2 10373.9 454.213   1
   2   1  -2 9710.16 590.981   2
   3   1  -2 16344.9 797.793   2
  -3  -1  -2 15222.9 819.657   4
   3   1  -2 15824.3 934.169   3
  -3   1   2 15988.7 492.101   4
  -3   1  -2 14446.3 572.448   1
   4   1  -2 27.6515 54.3536   2
  -4  -1  -2 5.73396 44.4191   4
  -4   1  -2 5.46210 18.1768   1
  -4   1   2-0.77694 33.8162   1
  -5   1  -2 8992.55 542.795   1
   5   1  -2 8897.51 638.962   2
  -5   1   2 8926.53 643.100   1
   6   1  -2 18170.8 943.400   2
  -6   1  -2 18106.5 833.937   1
  -6   1   2 19027.0 979.771   1
   7   1  -2 947.546 218.121   2
   7  -1  -2 1182.05 258.061   2
  -7   1  -2 1379.86 247.018   1
   8  -1  -2 36429.4 1457.32   2
   8   1  -2 38017.0 1465.46   2
   9  -1  -2 19033.5 1072.89   2
   9   1  -2 19131.9 1089.86   2
  10  -1  -2 4068.09 502.159   2
 -10   1   2 4056.45 268.800   4
  10   1  -2 4455.81 547.807   2
 -11   1   2 9570.29 466.245   4
  11  -1  -2 9512.33 794.874   2
  11   1  -2 10474.0 850.819   2
  12  -1  -2 22558.5 1237.11   2
 -12   1   2 21393.2 766.434   4
  12   1  -2 23494.9 1299.11   2
  13   1  -2 41806.9 1772.06   2
 -13   1   2 39686.1 1129.88   4
  13  -1  -2 39473.9 1656.50   2
  14   1  -2 7768.24 793.696   2
  14  -1  -2 7216.40 737.862   2
 -14   1   2 7431.04 525.371   4
  15  -1  -2 303.375 236.549   2
 -15   1   2 192.127 85.0427   4
  15   1  -2 252.240 186.930   2
  16   1  -2 5723.20 719.503   2
 -16   1   2 4880.31 480.500   4
  16  -1  -2 5714.07 679.028   2
  17  -1  -2 99.1147 136.291   2
  17   1  -2 36.0489 99.7775   2
  18  -1  -2-41.8565 37.9667   2
  18   1  -2 16.1710 87.4529   2
  19  -1   2 629.940 244.707   4
  19  -1  -2 704.736 271.328   2
  19   1  -2 823.522 307.304   2
  20  -1  -2 3331.24 551.799   2
  20  -1   2 2518.73 431.477   2
  20  -1   2 3078.91 575.698   4
  20   1  -2 2431.10 501.026   2
  21   1  -2 1509.40 415.548   2
  21  -1   2 1625.01 428.754   4
  21  -1   2 1521.80 342.659   2
  21  -1  -2 2002.77 444.623   2
  22   1  -2-162.494 132.671   2
  22  -1   2-14.6155 135.666   4
  22  -1  -2 6.76444 48.6981   2
  23  -1   2 2344.21 515.807   4
  23  -1   2 2759.62 482.147   2
  23  -1  -2 2111.52 467.829   2
  23   1  -2 2362.53 503.448   2
  24  -1   2 11.0465 156.773   4
  24  -1   2 277.987 219.255   2
  24   1  -2-68.4009 263.712   2
  24  -1  -2 177.230 125.552   2
  25  -1  -2 1163.09 343.532   2
  25  -1   2 1185.75 337.907   2
  25   1  -2 1433.27 402.373   2
  25  -1   2 724.876 269.210   4
  26  -1   2 141.255 166.056   4
  26   1  -2 339.726 108.615   2
  26  -1  -2 460.771 267.420   2
  26  -1   2 161.947 160.377   2
  27   1   2 1041.90 377.558   2
  27  -1   2 1687.17 407.667   2
  27  -1  -2 1774.66 462.059   2
  27   1  -2 2094.89 518.129   2
  28  -1  -2 1626.07 462.340   2
  28   1  -2 954.811 362.657   2
  28  -1   2 1999.42 482.000   2
  28   1   2 1696.23 461.502   2
  29  -1  -2 254.597 149.308   2
  29   1  -2 433.382 234.027   2
  29   1   2 820.398 344.055   2
  29  -1   2 346.182 227.344   2
  30   1  -2 2738.31 632.337   2
  30   1   2 2961.78 628.348   2
  30  -1   2 2478.77 537.589   2
  30  -1  -2 3458.21 671.505   2
  31   1   2 167.087 123.052   2
  31  -1  -2 418.605 264.259   2
  31   1  -2 599.154 337.546   2
  31  -1   2 334.022 207.001   2
  32   1   2-80.1197 155.402   2
  32  -1  -2 83.5693 84.4989   2
  32   1  -2-54.9992 57.1236   2
  32  -1   2 62.3858 121.111   2
  33  -1  -2 667.893 293.367   2
  33   1  -2 441.239 223.581   2
  33  -1   2 639.132 303.325   2
  33   1   2 482.339 287.016   2
  34  -1   2-81.9581 116.039   2
  34   1   2-239.030 142.302   2
  34   1  -2 165.124 162.689   2
  34  -1  -2 102.553 117.119   2
  35   1  -2 495.389 298.370   2
  35  -1   2 144.944 151.408   2
  35   1   2 269.791 254.437   2
  35  -1  -2 244.175 206.195   2
  36  -1  -2 78.6808 120.234   2
  36   1   2 571.606 253.521   2
  36  -1   2 301.871 195.252   2
  36   1  -2 326.977 223.482   2
  37   1  -2 389.318 304.203   2
  37   1   2 114.265 199.637   2
  37  -1  -2 115.888 197.196   2
  38   1  -2-49.5249 144.630   2
  38   1   2-303.303 230.119   2
  38  -1  -2-40.4449 81.5010   2
  39   1   2-238.976 245.299   2
  39   1  -2 171.508 175.600   2
  39  -1  -2-41.9924 41.9128   2
  40  -1  -2 152.030 164.045   2
  40   1   2 353.084 241.553   2
  41  -1  -2-36.1539 87.0270   2
  41   1   2 190.733 237.087   2
   0   1  -3-107.522 142.134   3
   0   1   3 36.0409 76.5291   3
   0  -1  -3-79.4423 127.755   3
   0   1   3 225.141 229.239   4
   1  -1  -3 97303.5 2263.43   3
   1   1   3 101645. 2135.71   4
  -1  -1  -3 97452.1 2312.68   3
  -1   1  -3 97129.5 2847.41   3
  -1   1   3 101276. 1950.00   4
  -1   1   3 91521.4 2454.19   3
   1   1  -3 95794.0 2714.61   3
  -2   1  -3 40537.1 1823.22   3
  -2  -1  -3 39789.0 1527.54   3
  -2   1  -3 37306.6 801.204   1
  -2   1   3 35525.2 1512.02   3
   2   1   3 40605.3 1426.35   4
   2   1  -3 39041.5 1723.49   3
   2  -1  -3 39374.6 1241.10   1
   3   1  -3 46426.7 1869.68   3
   3   1   3 48853.0 1622.88   4
  -3  -1  -3 44665.2 1631.98   3
   3  -1  -3 46136.9 1338.31   1
  -3   1  -3 44910.8 974.168   1
   4   1  -3 8285.08 698.265   2
   4   1   3 8686.45 724.277   4
  -4   1  -3 7618.84 446.512   1
   4  -1  -3 7821.62 544.653   1
   5   1  -3 54487.7 1836.54   2
  -5   1   3 53809.4 1706.00   1
   5  -1  -3 54802.5 1464.92   1
  -5   1  -3 55482.9 1325.63   1
   6  -1  -3 77134.8 1800.30   1
  -6   1  -3 72992.8 1659.41   1
   6   1  -3 78747.1 2236.39   2
  -6   1   3 72838.3 2039.64   1
   7  -1  -3 138.157 78.3816   1
   7   1  -3 161.144 99.0318   2
  -7   1  -3 228.152 111.771   1
   8  -1  -3 14772.7 839.524   1
   8   1  -3 15728.7 1060.21   2
   9  -1  -3 220016. 3346.40   1
   9   1  -3 226588. 4044.97   2
  10  -1  -3 29946.6 1557.26   2
  10   1  -3 36103.0 1668.79   2
  11  -1  -3 135517. 3333.61   2
  11   1  -3 141492. 3320.79   2
  12  -1  -3 51721.0 2081.50   2
  12   1  -3 53865.0 2111.65   2
  13   1  -3 78394.5 2576.71   2
 -13   1   3 70876.8 1365.55   4
  13  -1  -3 77680.8 2583.92   2
  14   1  -3 153536. 3678.41   2
 -14   1   3 149261. 2114.66   4
  15  -1  -3 69245.0 2515.49   2
  15   1  -3 67989.4 2497.26   2
 -15   1   3 61023.2 1442.70   4
 -16   1   3 8346.19 558.229   4
  16   1  -3 10698.4 1027.82   2
  16  -1  -3 9910.85 978.481   2
  17  -1  -3 6378.68 782.704   2
  17   1  -3 5504.04 716.310   2
 -17   1   3 5079.09 463.910   4
  17  -1   3 5373.87 753.493   4
  18   1  -3 545.450 250.254   2
 -18   1   3 344.423 118.024   4
  18  -1   3 566.401 309.950   4
  18  -1  -3 478.466 183.026   2
  19  -1  -3 232.777 160.023   2
  19   1  -3 521.531 306.134   2
  19  -1   3 330.898 200.226   4
 -19   1   3 126.772 64.5274   4
  20  -1   3 2288.61 522.240   4
  20  -1  -3 2165.72 477.322   2
  20   1  -3 2384.34 505.790   2
  21  -1   3 12673.3 1272.10   4
  21   1  -3 14053.1 1263.62   2
  21  -1  -3 12906.6 1174.68   2
  22  -1   3 343.759 229.249   4
  22  -1  -3 703.464 327.932   2
  22   1  -3 798.633 338.699   2
  23   1  -3 15405.4 1365.60   2
  23  -1   3 14465.3 1400.28   4
  23  -1  -3 15547.6 1337.50   2
  24  -1   3 14513.4 1415.06   4
  24  -1  -3 14803.4 1328.86   2
  24   1  -3 14102.5 1309.21   2
  25  -1   3 717.589 316.803   4
  25   1  -3 1132.40 349.805   2
  25  -1   3 1059.93 325.429   2
  25  -1  -3 1290.24 427.887   2
  26  -1   3 694.206 283.978   2
  26  -1  -3 463.678 292.031   2
  26   1  -3-39.1299 144.204   2
  26  -1   3-68.3350 228.352   4
  27  -1   3-298.796 256.019   4
  27  -1  -3 20.9509 139.032   2
  27   1  -3-15.0422 164.349   2
  27  -1   3 108.518 147.346   2
  28  -1   3 93.5589 119.851   2
  28  -1  -3 73.3949 75.9879   2
  28  -1   3-7.21952 133.874   4
  28   1  -3 157.379 191.575   2
  29  -1  -3-11.1402 101.186   2
  29  -1   3 125.749 133.431   2
  29   1  -3-66.2760 116.384   2
  29  -1   3 272.313 248.070   4
  30  -1  -3 940.323 361.097   2
  30   1  -3 452.135 303.319   2
  30  -1   3 664.305 267.860   2
  31   1   3 672.255 298.333   2
  31  -1   3 477.493 251.204   2
  31   1  -3 1234.33 452.910   2
  31  -1  -3 500.135 263.630   2
  32   1  -3 2420.58 594.787   2
  32   1   3 1946.58 565.137   2
  32  -1   3 1946.42 497.674   2
  32  -1  -3 1479.93 465.100   2
  33   1   3 378.420 255.406   2
  33  -1   3 255.099 167.113   2
  33  -1  -3 127.154 164.805   2
  33   1  -3 261.646 232.525   2
  34  -1  -3 202.446 160.580   2
  34  -1   3 230.948 195.410   2
  34   1   3 240.858 78.5386   2
  34   1  -3 115.976 170.756   2
  35  -1  -3 289.188 245.688   2
  35   1   3 20.3783 129.365   2
  35   1  -3 175.091 200.360   2
  36   1  -3 416.137 240.344   2
  36   1   3 488.456 271.153   2
  36  -1  -3 366.107 244.964   2
  37   1   3 917.877 393.261   2
  37  -1  -3 1465.41 505.738   2
  37   1  -3 529.444 317.419   2
  38   1   3-50.2939 111.120   2
  38  -1  -3 113.864 144.391   2
  38   1  -3 216.413 220.292   2
  39   1   3-233.168 208.654   2
  39  -1  -3-148.517 171.480   2
  40   1   3 249.504 223.662   2
  40  -1  -3 314.129 238.825   2
   0   1  -4 96.6026 83.2965   3
   0  -1  -4-9.77886 19.3776   3
  -1   1  -4 107.680 98.6212   3
   1   1  -4 76.8627 100.665   3
   1   1   4-47.0252 112.312   4
   1  -1  -4 33.9583 38.8201   1
  -1  -1  -4 148.014 79.6806   3
   1  -1  -4 19.4550 93.1171   3
  -2   1  -4 172.637 176.437   3
   2   1  -4 41.6459 91.7357   3
   2  -1  -4 90.7069 58.7673   1
  -2  -1  -4 37.0632 68.3939   3
   2   1   4 15.0025 23.6714   4
   3  -1  -4-31.7092 47.4891   1
  -3   1  -4 20.0503 25.2515   1
   3   1  -4-44.7472 40.2939   3
  -3  -1  -4-46.8615 104.246   3
   3   1   4-31.0338 77.1855   4
  -3   1  -4-136.788 156.400   3
   4   1  -4 11500.1 1047.97   3
  -4   1  -4 9649.78 492.217   1
   4  -1  -4 9766.60 625.347   1
   4   1   4 10450.7 843.792   4
  -4  -1  -4 9433.68 889.030   3
  -4  -1   4 8982.07 361.643   1
  -4   1  -4 11377.4 1146.09   3
  -5  -1   4 2560.13 231.452   1
   5  -1  -4 2693.10 329.961   1
  -5   1  -4 2587.30 281.286   1
   5   1   4 2342.29 417.840   4
   6   1   4 6275.40 720.982   4
  -6   1  -4 5779.84 465.843   1
   6  -1  -4 6070.47 515.681   1
  -6  -1   4 6657.06 420.164   1
  -7   1  -4 39915.5 1321.09   1
  -7  -1   4 42865.7 1183.34   1
   7   1   4 44902.7 1941.99   4
   7   1  -4 47733.8 1996.68   2
   7  -1  -4 42676.3 1400.05   1
  -8  -1   4 99.3282 84.2762   1
   8   1  -4-48.6454 181.085   2
   8  -1  -4 138.128 117.329   1
   9   1  -4 44300.0 1972.39   2
  -9  -1   4 40957.5 1351.91   1
   9  -1  -4 43249.6 1501.28   1
  10   1  -4 441.462 229.289   2
  11   1  -4 15202.2 1179.85   2
  12   1  -4 803.890 236.057   2
  13   1  -4 5899.72 759.398   2
  14  -1  -4 224.807 148.366   2
  14   1  -4 213.814 179.760   2
  15   1  -4 7435.69 872.783   2
  15  -1  -4 6939.43 858.463   2
  16   1  -4 1463.54 398.205   2
 -16   1   4 1408.46 214.738   4
  16  -1   4 1743.30 433.370   4
  16  -1  -4 1769.61 420.912   2
  17   1   4 397.733 208.333   4
  17  -1   4-48.9929 129.711   4
 -17   1   4 82.5307 62.2527   4
  17   1  -4 123.085 100.882   2
  17  -1  -4 174.496 128.432   2
 -18   1   4 884.353 187.737   4
  18   1   4 738.723 250.074   4
  18   1  -4 636.169 269.413   2
  18  -1   4 374.979 103.676   4
  18  -1  -4 872.813 316.591   2
  19  -1   4 3884.49 689.965   4
  19   1   4 3267.04 594.288   4
  19   1  -4 3845.75 682.326   2
  19  -1  -4 3667.76 651.081   2
  20  -1   4 1279.67 419.020   4
  20   1  -4 783.919 351.784   2
  20   1   4 587.978 273.745   4
  20  -1  -4 344.143 228.576   2
  21   1   4 66.0656 152.849   4
  21   1  -4 59.3102 134.993   2
  21  -1   4 344.883 221.528   4
  22  -1  -4 9712.49 1108.95   2
  22   1  -4 10355.3 1157.39   2
  22  -1   4 10358.3 1233.38   4
  23  -1  -4 15400.8 1413.19   2
  23  -1   4 18080.9 1638.87   4
  23   1  -4 18124.6 1541.47   2
  24  -1   4 639.983 317.369   4
  24   1  -4 1170.57 448.440   2
  24  -1  -4 1330.68 498.653   2
  25   1  -4 808.288 310.031   2
  25  -1   4 1397.80 488.198   4
  25  -1  -4 1681.42 492.949   2
  26   1  -4 19.1097 135.169   2
  26  -1  -4 164.552 169.421   2
  26  -1   4 217.126 99.8142   4
  27   1  -4 53.7157 107.818   2
  27  -1  -4-98.0827 162.059   2
  27  -1   4 7.17775 181.632   4
  28  -1   4 717.802 354.378   4
  28   1  -4 1466.33 487.075   2
  28  -1  -4 480.561 299.159   2
  29  -1  -4 154.690 236.608   2
  29  -1   4 194.605 187.523   4
  29   1  -4 117.906 140.470   2
  29  -1   4-266.780 220.247   2
  30  -1   4-264.604 278.660   4
  30   1  -4-252.331 136.111   2
  30  -1   4 180.251 208.339   2
  30  -1  -4 16.2635 157.059   2
  31  -1   4 420.648 247.945   2
  31  -1   4 296.572 178.648   4
  31   1  -4 177.826 159.232   2
  32  -1  -4 279.625 210.842   2
  32   1  -4 94.2777 175.878   2
  33   1  -4 57.1323 87.5778   2
  33  -1  -4 148.771 178.081   2
  34   1   4-195.468 240.924   2
  34   1  -4-19.5919 149.547   2
  34  -1  -4 455.432 295.704   2
  35   1  -4 180.703 250.201   2
  35   1   4-202.944 258.119   2
  35  -1  -4 26.0162 92.3482   2
  36   1   4-170.636 203.792   2
  36  -1  -4 119.116 171.187   2
  36   1  -4-280.940 242.486   2
  37   1  -4-90.6782 214.205   2
  37  -1  -4-59.8203 91.6206   2
  37   1   4-116.676 112.239   2
  38  -1  -4 52.4835 94.9568   2
  38   1   4 111.923 157.703   2
  39   1   4-61.7210 149.108   2
   0  -1  -5-82.1013 222.112   3
   0   1  -5-132.375 276.983   3
   1   1  -5 61042.7 2683.24   3
   1  -1  -5 58494.3 2345.94   3
   1   1   5 64628.3 2193.22   4
  -1  -1  -5 57128.9 2345.65   3
  -1   1  -5 59793.3 2730.11   3
   1  -1  -5 55441.5 1595.97   1
   2  -1  -5 14007.9 776.932   1
   2   1   5 18212.9 1209.19   4
  -2   1  -5 14231.2 1358.89   3
   2   1  -5 15701.5 1351.55   3
  -2  -1  -5 14057.5 1189.05   3
   3   1   5 92179.2 2751.03   4
  -3   1  -5 92451.8 3501.45   3
  -3  -1  -5 86222.4 2998.83   3
   3  -1  -5 83025.4 1863.15   1
   3   1  -5 88274.1 3214.18   3
   4   1   5 19642.9 1300.00   4
   4  -1  -5 14110.6 762.580   1
   4   1  -5 17274.2 1429.48   3
  -4  -1  -5 15554.1 1277.15   3
  -4   1  -5 15793.6 1452.90   3
  -4   1  -5 12673.1 538.416   1
  -5  -1  -5 71486.5 2836.33   3
  -5   1  -5 74360.4 3187.31   3
   5   1   5 75122.8 2570.84   4
   5  -1  -5 69541.8 1725.76   1
  -6  -1  -5 52040.9 2433.29   3
   6  -1  -5 49076.4 1478.54   1
   6   1   5 53096.5 2242.26   4
  -6  -1   5 42646.8 1064.78   1
  -6   1  -5 45906.1 1274.84   1
  -6   1  -5 54156.6 2747.35   3
  -7  -1   5 9694.93 557.982   1
   7  -1  -5 10680.6 703.775   1
  -7   1  -5 9146.33 622.212   1
  -8  -1   5 29833.1 1066.21   1
   8  -1  -5 33238.9 1299.01   1
  -8   1  -5 29124.6 1199.45   1
   8   1   5 34988.7 1865.23   4
   9   1   5 30584.6 1814.53   4
  -9  -1   5 26614.2 1092.27   1
  10   1  -5 17145.5 1368.45   2
  10   1   5 16967.1 1390.47   4
  11   1  -5 10421.2 1075.49   2
  11   1   5 10143.8 1092.72   4
  12   1  -5 5380.14 808.757   2
  12   1   5 4030.50 725.017   4
  13   1  -5 19591.8 1516.75   2
  13   1   5 18423.7 1546.94   4
  14   1   5 2923.94 650.552   4
  14   1  -5 2173.07 574.512   2
  15  -1   5 10720.8 1180.44   4
  15   1   5 10538.6 1200.85   4
  15   1  -5 9865.94 1091.57   2
  16   1   5 6888.92 989.217   4
  16   1  -5 6103.38 879.739   2
  16  -1   5 5579.05 865.637   4
  17  -1   5 4923.33 825.102   4
  17   1   5 5678.24 917.704   4
  17   1  -5 5133.95 800.016   2
  18  -1   5-8.17393 153.879   4
  18   1  -5 168.864 177.885   2
  18   1   5 246.471 346.394   4
  19   1  -5 14418.4 1415.27   2
  19  -1   5 12924.1 1382.28   4
  19   1   5 13853.8 1478.52   4
  20  -1   5 33783.1 2267.10   4
  20  -1  -5 32321.5 2140.77   2
  20   1   5 33000.3 2289.61   4
  20   1  -5 35084.9 2193.32   2
  21  -1   5 19347.7 1756.09   4
  21  -1  -5 20922.1 1741.44   2
  21   1   5 21932.6 1904.31   4
  21   1  -5 19665.8 1700.33   2
  22  -1   5 10253.4 1312.54   4
  22   1  -5 10341.4 1245.32   2
  22  -1  -5 9053.44 1155.54   2
  22   1   5 11019.0 1364.56   4
  23   1   5 305.377 145.436   4
  23  -1   5 158.331 297.738   4
  23  -1  -5 335.823 260.525   2
  23   1  -5 580.260 371.220   2
  24  -1   5 1222.76 487.593   4
  24  -1  -5 274.092 202.710   2
  24   1  -5 751.106 344.726   2
  25  -1  -5 403.627 279.732   2
  25  -1   5 1261.15 498.035   4
  25   1  -5 1070.91 425.306   2
  26  -1  -5 2597.98 641.813   2
  26  -1   5 3122.11 797.177   4
  26   1  -5 4127.99 813.971   2
  27   1  -5 157.088 131.831   2
  27  -1  -5 49.4009 116.004   2
  28   1  -5 1906.41 559.155   2
  28  -1   5 1699.06 564.004   4
  28  -1  -5 1927.55 565.398   2
  29   1  -5 257.312 215.411   2
  29  -1  -5 312.338 260.801   2
  29  -1   5 264.880 290.757   4
  30  -1   5 203.990 168.674   4
  30   1  -5 120.958 224.228   2
  30  -1  -5-223.584 192.157   2
  31  -1  -5 379.742 265.955   2
  31  -1   5 184.630 208.300   4
  31   1  -5-59.7160 163.575   2
  32  -1   5 336.008 245.312   4
  32  -1  -5 205.548 228.457   2
  32   1  -5 33.6766 117.448   2
  33  -1  -5-183.211 188.651   2
  33   1  -5 264.696 309.751   2
  34   1  -5 2445.38 697.227   2
  34  -1  -5 1837.46 604.278   2
  35  -1  -5 68.4827 145.947   2
  35   1  -5 7.54975 93.7039   2
  36  -1  -5-198.073 234.085   2
  36   1   5-278.983 267.675   2
  37   1   5 186.759 204.469   2
   0  -1  -6-88.9751 165.833   3
   0  -1  -6-40.2975 84.7363   1
   0   1   6 81.7629 133.844   4
   0   1  -6-107.747 198.597   3
   1  -1  -6 1589.64 437.800   3
   1   1  -6 1942.58 512.264   3
   1  -1  -6 1919.42 292.368   1
  -1  -1  -6 2455.38 532.334   3
   1   1   6 2385.60 452.962   4
  -1   1  -6 1572.96 487.149   3
   2   1   6 3209.45 560.533   4
   2   1  -6 3996.91 746.818   3
  -2   1  -6 4184.20 807.855   3
  -2  -1  -6 3360.36 653.904   3
   2  -1  -6 3258.44 364.467   1
   3  -1  -6 321.999 101.773   1
   3   1   6 420.327 199.090   4
  -3  -1  -6 247.612 168.607   3
   3   1  -6 548.739 322.285   3
  -3   1  -6-10.1201 261.991   3
  -4   1  -6 623.859 427.537   3
   4  -1  -6 535.078 141.692   1
  -4  -1  -6 502.515 207.900   3
   4   1   6 602.667 263.738   4
  -5  -1  -6 15458.1 1458.65   3
   5  -1  -6 14449.2 772.468   1
   5   1   6 14989.4 1253.67   4
  -5   1  -6 16719.6 1682.58   3
  -5   1  -6 11361.3 539.505   1
  -6   1  -6 1038.31 188.579   1
   6   1   6 1474.87 446.601   4
   6  -1  -6 1052.39 212.678   1
  -6  -1  -6 1275.56 415.923   3
  -6   1  -6 1183.81 449.367   3
   7   1   6 1633.77 419.912   4
  -7   1  -6 1541.51 249.750   1
  -7   1  -6 1410.77 465.771   3
   7  -1  -6 1898.63 294.050   1
  -7  -1  -6 1474.96 432.931   3
  -8   1  -6 4655.21 995.724   3
  -8  -1   6 3287.06 350.072   1
   8   1   6 4870.43 772.768   4
  -8  -1  -6 5330.29 898.479   3
   9   1   6 13609.4 1302.12   4
  -9  -1  -6 14203.5 1470.16   3
  -9  -1   6 10604.3 690.454   1
  10   1   6 1609.88 461.113   4
  11   1   6 9.19898 60.1590   4
  12   1   6 1306.22 421.259   4
  13   1   6 651.813 313.495   4
  14   1   6 5483.02 902.317   4
  14  -1   6 5648.20 892.966   4
  15  -1   6-67.9487 160.330   4
  15   1  -6-261.684 227.874   2
  15   1   6-6.43064 134.017   4
  16   1   6 5640.15 947.915   4
  16   1  -6 4626.69 771.299   2
  16  -1   6 5022.37 870.456   4
  17   1   6 559.605 335.903   4
  17   1  -6-372.616 330.389   2
  17  -1   6-266.302 307.802   4
  18   1  -6-281.352 314.524   2
  18   1   6 218.873 301.426   4
  18  -1   6-511.474 434.456   4
  19   1   6 4281.31 851.035   4
  19  -1   6 3594.60 712.110   4
  19   1  -6 4088.00 749.553   2
  20   1  -6 465.118 289.436   2
  20  -1   6-22.6762 95.8462   4
  20   1   6 363.455 402.481   4
  21   1   6 8594.17 1231.82   4
  21  -1   6 8601.30 1195.55   4
  21   1  -6 8533.49 1163.03   2
  22   1   6 1071.21 436.002   4
  22  -1   6 742.016 325.561   4
  22   1  -6 1129.45 429.174   2
  23   1   6 139.494 251.340   4
  23  -1   6 183.358 140.593   4
  23   1  -6 10.0142 101.931   2
  24   1   6 1500.55 561.662   4
  24   1  -6 878.876 353.120   2
  24  -1   6 820.051 403.842   4
  25   1  -6 177.500 140.012   2
  25   1   6 185.701 173.119   4
  25  -1   6-51.0989 241.392   4
  26   1  -6 1069.11 436.465   2
  26  -1   6 264.579 243.919   4
  27  -1   6 434.406 210.282   4
  27   1  -6 535.202 333.424   2
  28  -1   6-98.3832 134.413   4
  28   1  -6 346.062 320.677   2
  29   1  -6 987.895 459.894   2
  29  -1   6 712.051 423.301   4
  30   1  -6 190.001 277.641   2
  30  -1   6 216.387 403.949   4
  31  -1   6 194.721 291.814   4
  31   1  -6 268.162 259.877   2
  32  -1   6 1506.83 597.649   4
  32   1  -6-131.886 251.659   2
  33  -1   6 111.833 95.0431   4
  33   1  -6-72.5186 190.396   2
   0   1   7-79.3493 72.1229   4
   0  -1  -7 17.9854 175.142   3
   0  -1  -7-90.5598 72.6925   1
   0   1  -7-303.429 226.886   3
   1   1   7 10170.0 1049.38   4
  -1   1  -7 8660.03 1196.77   3
  -1  -1  -7 8972.88 1117.62   3
   1   1  -7 8051.73 1135.89   3
  -1   1   7 9700.92 990.506   4
   1  -1  -7 7778.22 552.496   1
  -1  -1  -7 7810.56 615.463   1
   1  -1  -7 8417.60 1078.47   3
  -2   1  -7 5805.09 1022.14   3
   2  -1  -7 4553.01 408.987   1
   2   1   7 6643.73 870.823   4
  -2   1   7 5704.71 735.244   4
   2   1  -7 5212.47 926.526   3
  -2  -1  -7 6074.73 935.913   3
  -2  -1  -7 4752.67 508.739   1
   3   1   7 8708.18 1009.17   4
  -3   1  -7 9615.25 1281.07   3
   3   1  -7 10177.4 1277.19   3
   3  -1  -7 7941.47 542.585   1
  -3  -1  -7 9217.06 1151.99   3
  -4   1  -7 788.378 476.421   3
   4  -1  -7 477.950 130.043   1
  -4  -1  -7 919.910 379.811   3
   4   1   7 1056.68 380.220   4
  -5   1  -7 19011.8 1940.13   3
  -5  -1  -7 16010.3 1603.36   3
   5   1   7 16442.3 1413.26   4
   5  -1  -7 15804.9 790.532   1
   6   1   7 15272.8 1408.20   4
  -6  -1  -7 18439.0 1730.75   3
  -6   1  -7 16003.2 1770.89   3
  -7  -1  -7 7833.22 1160.56   3
   7   1   7 7542.27 990.118   4
  -7   1  -7 9544.27 1474.52   3
   8   1   7 443.203 264.974   4
  -8  -1  -7 277.373 151.188   3
  -8   1  -7-108.541 158.030   3
  -9  -1  -7 298.436 246.882   3
  -9   1  -7 464.749 374.260   3
   9   1   7 184.525 215.140   4
  10   1   7 11375.7 1305.63   4
 -10   1  -7 10276.1 1497.13   3
 -10  -1  -7 10736.0 1404.41   3
  11   1   7 4679.46 870.401   4
 -11  -1  -7 4084.98 874.744   3
 -11   1  -7 4073.46 991.022   3
  12   1   7 2802.09 664.044   4
 -12  -1  -7 2312.65 675.490   3
  13   1   7 2724.09 683.597   4
  14   1   7 3282.04 762.423   4
  14  -1   7 3348.13 718.477   4
  15   1   7 402.401 282.559   4
  15  -1   7-228.304 250.119   4
  16   1   7 8459.64 1234.87   4
  16  -1   7 7507.98 1114.04   4
  17   1   7 403.936 320.896   4
  17  -1   7 427.637 308.964   4
  18  -1   7 5210.34 961.434   4
  18   1   7 5711.50 1067.58   4
  19   1   7 6840.62 1175.36   4
  19  -1   7 5007.19 962.815   4
  20   1   7 1813.24 679.241   4
  20  -1   7 1983.31 607.114   4
  21  -1   7 1521.18 559.117   4
  21   1   7 1804.79 624.705   4
  22  -1   7 10261.7 1443.35   4
  22   1   7 10844.7 1486.14   4
  23   1   7 1434.97 565.120   4
  23  -1   7 1116.22 506.454   4
  24  -1   7 1216.04 541.102   4
  24   1  -7 1068.19 475.364   2
  24   1   7 1957.41 680.906   4
  25  -1   7 310.507 237.837   4
  25   1  -7 874.276 436.134   2
  25   1   7 530.286 366.695   4
  26   1   7 1314.96 547.686   4
  26  -1   7 1458.14 599.734   4
  26   1  -7 1292.55 474.146   2
  27  -1   7 779.561 441.940   4
  27   1  -7 1278.51 503.396   2
  28   1  -7 546.244 324.624   2
  28  -1   7 167.400 231.201   4
  29   1  -7 3102.39 807.276   2
  29  -1   7 3870.85 990.154   4
  30  -1   7 1393.54 653.695   4
  30   1  -7 435.499 288.221   2
  31  -1   7 1116.39 538.182   4
  31   1  -7 600.618 347.431   2
   0  -1  -8 47.5511 191.047   3
   0   1   8-33.5275 107.724   4
   1   1  -8 3023.61 759.485   3
  -1   1  -8 4198.80 918.994   3
  -1  -1  -8 3875.25 792.533   3
  -1   1   8 3740.88 655.519   4
   1   1   8 3712.19 682.883   4
  -2  -1  -8 71.8103 275.323   3
   2   1  -8 213.814 355.470   3
   2   1   8-216.699 168.237   4
  -2   1  -8 172.347 487.517   3
  -2   1   8-441.098 317.379   4
   3   1   8 388.635 168.604   4
  -3  -1  -8 346.864 274.282   3
  -3   1  -8 928.695 481.668   3
  -3   1   8 254.317 95.6590   4
   4   1   8 5832.43 907.592   4
  -4   1  -8 6843.51 1188.20   3
  -4  -1  -8 7700.59 1150.70   3
  -4   1   8 6655.09 850.348   4
  -5  -1  -8 1401.39 527.194   3
   5   1   8 929.781 381.036   4
  -5   1   8 1099.40 330.795   4
  -5   1  -8 2017.19 811.270   3
   6   1   8 4388.59 803.877   4
  -6  -1  -8 4081.46 864.864   3
  -6   1  -8 5703.52 1133.39   3
  -7  -1  -8 1452.60 548.879   3
   7   1   8 1594.02 533.954   4
  -7   1  -8 2033.37 875.171   3
   8   1   8-458.493 300.192   4
  -8   1  -8 71.4473 388.397   3
  -8  -1  -8-175.380 280.234   3
  -9  -1  -8 918.951 378.942   3
   9   1   8 915.393 373.411   4
  -9   1  -8 1026.75 551.023   3
  10   1   8-225.095 133.870   4
 -10   1  -8 163.520 275.879   3
 -10  -1  -8-248.280 163.850   3
 -11  -1  -8 642.867 422.738   3
  11   1   8 528.694 283.729   4
 -11   1  -8 225.128 128.350   3
  12   1   8 101.238 124.087   4
 -12   1  -8-430.573 333.579   3
  12  -1   8-108.372 127.315   4
 -12  -1  -8 54.5756 189.464   3
 -13  -1  -8-274.515 190.762   3
 -13   1  -8-318.941 291.951   3
  13  -1   8 49.5895 160.241   4
  13   1   8 36.7737 163.205   4
  14   1   8-74.3440 85.4660   4
  14  -1   8-93.2290 95.2675   4
 -14   1  -8-73.3575 260.670   3
 -14  -1  -8 103.359 151.808   3
  15  -1   8 161.277 153.554   4
  15   1   8 642.879 409.182   4
 -15  -1  -8 1179.64 479.247   3
 -15   1  -8 618.410 440.051   3
  16   1   8 64.8003 178.639   4
  16  -1   8-296.787 244.515   4
  17   1   8 1348.71 556.675   4
  17  -1   8 183.384 145.493   4
  18  -1   8-324.130 312.080   4
  18   1   8-51.4631 180.684   4
  19  -1   8 207.102 235.144   4
  19   1   8-244.204 284.471   4
  20  -1   8 340.351 289.174   4
  20   1   8 462.138 381.772   4
  21  -1   8 112.268 180.337   4
  21   1   8 690.581 382.577   4
  22  -1   8 218.077 215.933   4
  22   1   8 469.540 312.872   4
  23   1   8 52.3721 82.7210   4
  23  -1   8 439.867 331.213   4
  24   1   8 67.7565 124.047   4
  24  -1   8 157.939 216.261   4
  25  -1   8 498.487 340.885   4
  25   1   8 116.193 122.517   4
  26  -1   8 779.454 476.935   4
  26   1   8 14.8488 232.981   4
  27  -1   8 129.830 114.703   4
  28  -1   8-920.378 489.025   4
   0   1  -9 101.834 157.861   3
   0   1   9-243.670 236.855   4
   1   1  -9 553.785 541.512   3
   1   1   9-263.654 236.621   4
  -1  -1  -9 340.210 275.224   3
  -1   1   9-178.455 177.934   4
  -1   1  -9 139.005 295.133   3
  -2   1   9 2485.22 571.258   4
   2   1   9 2371.49 595.151   4
  -2  -1  -9 2229.83 659.927   3
  -2   1  -9 2103.54 646.198   3
  -3   1   9 165.424 114.943   4
   3   1   9-65.1160 153.476   4
  -3   1  -9 179.795 154.637   3
   4   1   9 343.732 296.752   4
  -4   1   9 65.3070 93.6297   4
  -4   1  -9 439.906 393.498   3
  -4  -1  -9 439.197 337.886   3
  -5   1  -9 3866.91 956.734   3
   5   1   9 3368.51 763.098   4
  -5  -1  -9 2738.61 753.799   3
   6   1   9 1726.83 517.339   4
  -6  -1  -9 1120.89 479.736   3
   7   1   9 271.611 212.472   4
  -7  -1  -9 79.8057 159.953   3
  -7   1  -9 336.280 486.448   3
  -8   1  -9 3359.48 1060.72   3
   8   1   9 2561.30 697.096   4
  -8  -1  -9 4069.75 1030.51   3
  -9  -1  -9 5036.04 1060.33   3
   9   1   9 5487.48 1012.37   4
  -9   1  -9 4924.48 1150.20   3
 -10  -1  -9 325.725 383.834   3
 -10   1  -9 387.174 377.604   3
  10   1   9 84.1684 216.950   4
  11  -1   9 502.854 314.416   4
  11   1   9 352.105 254.530   4
 -11  -1  -9 527.614 373.559   3
 -11   1  -9 218.697 202.407   3
 -12   1  -9-495.942 381.576   3
 -12  -1  -9 329.658 353.458   3
  12   1   9 85.8813 221.651   4
  12  -1   9 348.880 230.768   4
 -13   1  -9 385.475 391.557   3
  13   1   9 1044.46 497.570   4
 -13  -1  -9 629.393 378.476   3
  13  -1   9 169.564 173.293   4
  14   1   9 513.344 358.900   4
 -14   1  -9 771.990 491.699   3
  14  -1   9 726.393 398.814   4
 -14  -1  -9 378.802 240.662   3
 -15   1  -9 767.093 755.318   3
  15  -1   9 142.660 62.1088   4
 -15  -1  -9 412.234 496.621   3
  15   1   9 418.408 307.316   4
  16  -1   9 1597.87 602.025   4
 -16  -1  -9 4293.26 1099.89   3
 -16   1  -9 5251.77 1286.34   3
  16   1   9 3491.80 891.852   4
  17  -1   9 33.2872 286.804   4
  17   1   9 255.865 170.690   4
 -17   1  -9-162.647 281.668   3
  18  -1   9 2055.75 750.605   4
  18   1   9 2357.14 756.355   4
 -18   1  -9 4215.05 1199.22   3
 -18  -1  -9 2278.67 810.639   3
  19  -1   9 344.531 271.402   4
 -19   1  -9 673.240 612.861   3
  19   1   9 159.845 293.658   4
 -19  -1  -9-32.1678 74.7089   3
  20   1   9 2070.12 690.302   4
  20  -1   9 2123.78 690.625   4
 -20  -1  -9 2180.21 836.003   3
  21   1   9-187.058 262.561   4
  21  -1   9 251.148 386.046   4
  22  -1   9 1537.81 656.295   4
  22   1   9 1658.68 664.393   4
  23  -1   9 3707.47 993.819   4
  23   1   9 3697.47 984.700   4
  24   1   9 1597.39 685.543   4
  24  -1   9 1316.65 617.150   4
  25  -1   9 1709.14 704.225   4
  25   1   9 828.994 428.375   4
   0   1 -10 341.274 364.564   3
   0   1  10 327.667 268.039   4
   1   1  10 406.892 234.609   4
  -1   1 -10 530.960 402.659   3
  -2   1 -10 3216.64 910.400   3
   2   1  10 2233.66 612.740   4
   3   1  10 283.673 246.588   4
  -3  -1 -10 1107.66 589.229   3
  -3   1 -10 1197.32 722.159   3
  -4  -1 -10 586.128 392.208   3
  -4   1 -10 276.980 175.157   3
   4   1  10-137.348 156.463   4
  -5  -1 -10 347.095 336.903   3
  -5   1 -10 24.7759 252.747   3
   5   1  10 76.6504 106.193   4
  -6  -1 -10 907.672 492.115   3
   6   1  10 1247.55 486.140   4
  -6   1 -10 1130.95 651.221   3
  -7  -1 -10 384.951 347.520   3
  -7   1 -10 1550.25 655.187   3
   7   1  10 1033.82 456.101   4
   8  -1  10 9.62410 50.8154   4
   8   1  10-83.8847 153.450   4
  -8  -1 -10-79.5337 146.261   3
   9  -1  10 263.460 147.567   4
  -9   1 -10 201.914 251.012   3
   9   1  10-85.9246 263.220   4
  -9  -1 -10 209.314 306.457   3
  10   1  10 1161.25 469.027   4
 -10  -1 -10 792.229 468.612   3
 -10   1 -10 805.011 536.130   3
  10  -1  10 655.882 345.624   4
 -11  -1 -10 119.720 186.893   3
  11  -1  10 382.748 316.368   4
  11   1  10 504.538 330.027   4
 -11   1 -10 437.180 426.398   3
  12  -1  10-74.2316 201.106   4
 -12   1 -10 343.211 372.282   3
  12   1  10-96.3336 141.372   4
 -12  -1 -10 562.019 371.846   3
  13   1  10 419.484 334.041   4
 -13  -1 -10 578.068 467.909   3
 -13   1 -10 258.520 491.777   3
  13  -1  10-71.0826 314.941   4
 -14   1 -10 294.733 421.854   3
  14   1  10 26.8068 146.193   4
  14  -1  10 53.7440 209.549   4
 -14  -1 -10 261.457 338.648   3
  15  -1  10-173.901 122.239   4
  15   1  10 44.5038 206.616   4
 -15   1 -10 49.2403 307.810   3
 -16  -1 -10 588.897 445.488   3
  16  -1  10 361.795 269.837   4
  16   1  10 770.650 455.056   4
 -16   1 -10 704.477 512.644   3
  17  -1  10-188.277 212.342   4
  17   1  10-375.374 388.671   4
 -17   1 -10 321.820 422.779   3
 -17  -1 -10-110.334 197.414   3
  18  -1  10 199.758 114.536   4
 -18   1 -10 36.8060 313.295   3
 -18  -1 -10 135.517 336.065   3
  18   1  10-227.968 213.991   4
 -19   1 -10-648.822 503.117   3
  19  -1  10 804.844 474.113   4
  19   1  10-61.9787 308.536   4
 -19  -1 -10 300.058 270.488   3
  20  -1  10 238.059 313.905   4
 -20  -1 -10 164.878 293.265   3
  20   1  10 39.5951 132.148   4
 -20   1 -10-71.6810 349.259   3
  21   1  10-142.186 332.089   4
 -21   1 -10-386.255 401.375   3
 -21  -1 -10 430.089 447.449   3
 -22   1 -10-176.537 431.457   3
 -22  -1 -10 172.484 332.514   3
 -23   1 -10-6.02608 273.321   3
 -24   1 -10-453.255 451.567   3
  -2   1 -11 280.407 338.708   3
  -3   1 -11 2117.34 775.570   3
   4   1  11 287.593 276.825   4
  -4   1 -11 566.598 610.413   3
  -5  -1 -11-70.0132 142.049   3
  -5   1 -11 190.195 244.977   3
   5   1  11-243.148 258.618   4
   5  -1  11-536.170 356.430   4
  -6  -1 -11 820.640 546.150   3
  -6   1 -11 1250.56 595.948   3
   6   1  11 707.422 418.047   4
   6  -1  11 302.822 325.699   4
   7   1  11 1172.72 548.115   4
   7  -1  11 243.978 341.999   4
  -7  -1 -11 880.650 520.377   3
  -7   1 -11 655.340 534.637   3
   8   1  11 135.230 236.318   4
  -8   1 -11-44.6278 219.286   3
   8  -1  11 35.3242 55.9585   4
   9  -1  11 1188.96 551.820   4
  -9  -1 -11 699.544 433.072   3
   9   1  11 1508.54 615.303   4
  -9   1 -11 941.322 558.877   3
 -10  -1 -11 214.001 330.424   3
 -10   1 -11 329.401 473.862   3
  10   1  11 209.739 189.607   4
  10  -1  11-144.611 224.564   4
  11  -1  11-139.079 270.452   4
 -11   1 -11 406.261 446.718   3
  11   1  11 652.505 418.663   4
 -11  -1 -11 636.806 486.176   3
  12  -1  11 457.090 355.783   4
  12   1  11 140.361 127.715   4
 -12   1 -11 593.998 527.804   3
 -12  -1 -11 91.1693 272.484   3
 -13  -1 -11 264.136 302.872   3
  13  -1  11 450.486 354.995   4
  13   1  11 848.865 482.088   4
 -13   1 -11 403.619 509.869   3
 -14   1 -11 171.965 229.215   3
  14   1  11 441.690 377.571   4
  15  -1  11 118.834 308.455   4
 -15   1 -11 352.986 395.058   3
  15   1  11 23.4749 217.559   4
  16   1  11 242.788 255.237   4
 -16   1 -11 156.119 227.479   3
  17   1  11 290.188 365.840   4
 -17   1 -11 216.250 284.277   3
 -18   1 -11-147.483 253.440   3
 -19   1 -11 279.351 286.853   3
   4  -1  12-233.128 246.646   4
  -4   1 -12 919.519 614.510   3
  -5   1 -12 640.041 472.516   3
   5  -1  12-315.054 290.542   4
   6  -1  12 134.042 172.940   4
  -6   1 -12 13.3279 255.563   3
  -7   1 -12-234.394 285.296   3
   7  -1  12-21.1498 202.294   4
  -8   1 -12 215.140 336.117   3
   8  -1  12-111.618 168.727   4
  -9   1 -12 118.937 166.079   3
   9  -1  12-65.1649 161.425   4
   9   1  12-159.986 214.657   4
  10  -1  12-339.183 313.043   4
  10   1  12-376.319 326.064   4
 -10   1 -12 147.988 268.212   3
  11   1  12 234.593 267.665   4
  12   1  12 21.4547 142.059   4
   0   2   0 999999. 5004.36   3
   1   2   0-75.7551 52.0631   3
  -2  -2   0 454550. 3422.67   3
  -3  -2   0 83.6809 32.0075   3
  -4   2   0 4903.97 538.200   1
  -5   2   0-34.7574 34.9672   2
  -6   2   0 4101.58 306.799   2
  -7   2   0 192.980 76.1015   2
   7  -2   0-22.1927 39.9501   2
  -8   2   0 405635. 3555.50   2
   8  -2   0 420689. 3426.53   2
   9  -2   0 135.412 83.1846   2
  -9   2   0-11.9911 30.2823   2
  10  -2   0 172794. 2460.65   2
 -10   2   0 165087. 2640.87   2
 -11   2   0 1.49244 45.0542   2
  11  -2   0-9.05875 69.6207   2
  12  -2   0 54855.8 1517.27   2
 -12   2   0 51786.9 1668.64   2
  13  -2   0-31.0550 36.4141   2
  14  -2   0 1452.10 263.201   2
  14  -2   0 984.400 226.784   4
  15  -2   0-40.1321 46.7316   4
  15  -2   0 9.58153 32.0019   2
  16  -2   0 2736.76 406.023   4
  16  -2   0 2843.99 403.489   2
  17  -2   0-16.6256 47.6965   4
  17  -2   0 14.8196 100.996   2
  18  -2   0 23715.7 1279.02   4
  18  -2   0 23788.7 1245.44   2
  18   2   0 23479.7 1531.93   2
  19  -2   0 740.255 291.361   2
  19  -2   0 570.387 225.135   4
  19   2   0 506.943 336.902   2
  20  -2   0 53035.9 2021.07   4
  20   2   0 54155.7 2387.21   2
  20  -2   0 50857.9 1907.07   2
  21   2   0 61.6150 278.231   2
  21  -2   0 601.454 255.862   2
  22  -2   0-30.7415 75.3387   2
  22   2   0-134.880 172.007   2
  23  -2   0 164.304 157.551   2
  23   2   0-78.7163 111.786   2
  24   2   0 16571.3 1431.31   2
  24  -2   0 16626.2 1209.22   2
  25   2   0 665.111 331.827   2
  25  -2   0 448.471 221.234   2
  26   2   0 975.817 323.571   2
  26  -2   0 789.751 287.357   2
  27  -2   0-147.985 156.966   2
  27   2   0 135.965 200.092   2
  28   2   0-468.846 290.002   2
  28  -2   0 179.864 177.318   2
  29   2   0-69.2870 44.1237   2
  29  -2   0-58.0054 134.873   2
  30   2   0 2761.11 611.396   2
  30  -2   0 1968.61 468.486   2
  31  -2   0 193.137 143.285   2
  31   2   0 444.019 254.313   2
  32   2   0 943.738 389.308   2
  32  -2   0 655.413 310.595   2
  33  -2   0-29.1334 105.031   2
  33   2   0 236.880 180.995   2
  34  -2   0-57.3276 135.655   2
  34   2   0-146.131 147.996   2
  35  -2   0 10.4566 155.508   2
  35   2   0 40.6281 101.121   2
  36  -2   0 406.616 236.913   2
  36   2   0 306.410 258.562   2
  37   2   0 87.1446 177.393   2
  38   2   0 1091.01 479.254   2
  39   2   0-336.786 287.429   2
  40   2   0 1655.36 575.363   2
   0   2  -1 31189.1 1212.06   3
   0   2  -1 34708.4 836.912   2
   1   2  -1 970092. 6669.56   3
   1   2  -1 960254. 4900.20   2
   2   2  -1 42524.1 1376.04   3
   2   2  -1 46986.2 1199.19   2
   3   2  -1 98381.9 1833.13   2
  -3   2  -1 94282.7 2201.68   1
   4   2  -1 15617.8 787.483   2
  -4   2  -1 14427.3 882.584   1
   5   2  -1 26081.9 1065.64   2
  -5   2  -1 25488.8 1197.37   1
  -6   2   1 2974.52 356.887   2
   6   2  -1 2991.23 395.085   2
   7   2  -1 18334.7 995.659   2
  -7   2   1 18230.5 924.638   2
   7  -2   1 17839.4 480.809   2
  -8   2   1 31900.9 1254.67   2
   8  -2   1 33792.5 770.595   2
   8   2  -1 34011.8 1389.59   2
  -9   2   1 503.884 165.676   2
   9  -2   1 517.618 108.279   2
   9  -2  -1 358.667 136.709   2
   9   2  -1 906.538 254.317   2
  10   2  -1 1780.13 343.862   2
  10  -2   1 1862.00 219.338   2
  10  -2  -1 1651.05 279.631   2
  11  -2   1 779.925 158.098   2
  11  -2  -1 592.832 127.119   4
  11   2  -1 771.718 247.816   2
  11  -2  -1 655.510 173.969   2
  12  -2  -1 1574.36 228.973   4
  12  -2  -1 1587.91 293.113   2
  12  -2   1 2106.68 285.576   2
  12   2  -1 2387.56 450.117   2
  13  -2  -1 57719.8 1432.33   4
  13  -2   1 59437.2 1558.28   2
  13   2  -1 62906.7 2218.73   2
  13  -2  -1 61147.1 1867.61   2
  14   2  -1 3260.56 539.484   2
  14  -2  -1 2513.37 328.232   4
  14  -2  -1 3340.95 469.207   2
  14  -2   1 2784.36 358.889   2
  15  -2  -1 25647.4 1072.71   4
  15  -2  -1 27622.2 1325.24   2
  15  -2   1 26644.7 1142.77   2
  15   2  -1 28622.4 1568.80   2
  16  -2   1 8408.26 784.661   4
  16  -2   1 8945.18 684.011   2
  16   2  -1 9209.50 927.833   2
  16  -2  -1 8004.55 622.850   4
  16  -2  -1 9180.83 794.513   2
  17  -2  -1 28503.1 1201.26   4
  17  -2   1 28307.1 1257.90   2
  17  -2   1 28588.9 1484.66   4
  17  -2  -1 28607.7 1422.68   2
  17   2  -1 30447.5 1696.42   2
  18   2  -1 2403.92 521.691   2
  18  -2   1 2359.30 385.155   2
  18  -2  -1 2720.88 469.527   2
  19  -2  -1 17168.3 1149.40   2
  19  -2   1 17552.4 1061.76   2
  19   2  -1 19526.6 1410.00   2
  20  -2  -1 1636.27 358.894   2
  20  -2   1 1744.25 342.692   2
  20   2  -1 1496.96 446.713   2
  21   2  -1 5215.09 778.723   2
  21  -2  -1 3912.79 577.033   2
  21  -2   1 3829.53 523.008   2
  22  -2   1 1524.56 405.366   4
  22  -2   1 1161.17 305.490   2
  22   2  -1 1195.98 390.751   2
  22  -2  -1 929.861 307.242   2
  23  -2   1-156.749 131.628   4
  23  -2   1 104.057 29.3670   2
  23  -2  -1 126.401 133.054   2
  23   2  -1 387.556 278.218   2
  24  -2  -1 2001.20 426.366   2
  24   2  -1 2854.45 581.047   2
  24  -2   1 2070.87 414.941   2
  24  -2   1 2274.61 472.940   4
  24   2   1 2566.60 553.198   2
  25   2   1 3206.17 647.695   2
  25  -2   1 2655.15 478.666   2
  25  -2  -1 2697.35 513.107   2
  25   2  -1 3628.79 686.992   2
  25  -2   1 2496.26 519.386   4
  26  -2   1 66.2430 94.9437   2
  26   2  -1-24.0637 54.1724   2
  26  -2  -1 59.5228 133.505   2
  26   2   1 192.233 167.735   2
  26  -2   1-162.087 187.749   4
  27  -2  -1 2027.51 458.585   2
  27   2  -1 2479.19 576.423   2
  27  -2   1 2058.57 447.764   2
  27   2   1 2622.67 603.286   2
  27  -2   1 2304.67 504.310   4
  28  -2   1 146.908 148.127   2
  28   2  -1 202.030 187.085   2
  28   2   1 173.859 152.567   2
  28  -2  -1 289.292 189.860   2
  29   2  -1 1068.29 409.562   2
  29  -2  -1 658.570 286.396   2
  29  -2   1 792.967 280.188   2
  29   2   1 680.711 249.458   2
  30  -2   1 1889.69 452.518   2
  30   2  -1 1616.45 494.517   2
  30  -2  -1 1223.16 392.484   2
  30   2   1 1579.96 477.486   2
  31  -2   1 186.678 153.660   2
  31   2  -1-21.6555 48.4142   2
  31   2   1 245.940 210.550   2
  31  -2  -1 127.483 64.7323   2
  32   2   1 136.078 185.452   2
  32  -2   1 436.208 244.255   2
  32   2  -1 560.451 300.301   2
  32  -2  -1 255.397 148.682   2
  33  -2   1 37.6410 86.3817   2
  33   2   1 214.384 189.036   2
  33  -2  -1-184.518 156.047   2
  33   2  -1 122.554 113.594   2
  34  -2  -1 974.638 372.893   2
  34   2  -1 918.540 383.255   2
  34  -2   1 676.697 291.469   2
  34   2   1 765.090 332.849   2
  35   2  -1 290.840 242.323   2
  35  -2  -1 154.126 171.786   2
  35   2   1 292.020 222.501   2
  36  -2  -1 888.621 359.718   2
  36   2  -1 1422.60 510.463   2
  36   2   1 1153.15 448.968   2
  37   2  -1 2107.33 634.869   2
  37   2   1 1983.73 608.448   2
  37  -2  -1 1811.92 542.677   2
  38   2   1 1035.03 510.338   2
  38   2  -1 915.622 432.171   2
  39   2   1 239.060 257.591   2
  39   2  -1 347.035 309.264   2
  40   2   1 472.621 355.685   2
   0  -2  -2 193270. 2757.27   4
   0   2  -2 195387. 3708.23   3
   0  -2   2 190316. 2451.10   2
   0   2   2 188858. 2129.55   3
   0   2  -2 200605. 2412.17   2
   1  -2   2 524523. 4362.61   1
   1   2  -2 506102. 5878.62   3
  -1  -2  -2 514635. 3060.24   3
  -1   2  -2 514355. 3711.72   2
  -1  -2  -2 509363. 4759.99   4
  -1   2  -2 512545. 6074.53   3
   1   2  -2 527920. 4176.19   2
   1  -2   2 491469. 3657.12   2
  -1  -2   2 499195. 4334.26   2
  -1   2   2 501700. 3639.75   3
  -2  -2  -2 78241.8 1980.83   4
  -2  -2  -2 77011.7 1271.30   3
   2   2  -2 83095.9 1736.91   2
   2  -2   2 75922.6 1316.57   2
  -2  -2   2 76550.3 1825.90   2
   2   2  -2 77563.5 2249.54   3
   2  -2   2 82788.0 1703.58   1
   3  -2   2 253993. 2222.38   2
  -3   2  -2 250976. 3424.47   1
   3   2  -2 260128. 3290.06   2
   3  -2   2 266339. 3099.68   1
  -3  -2   2 253426. 3498.26   2
   3   2  -2 259907. 4099.47   3
   4  -2   2 92901.1 1282.88   2
   4   2  -2 97568.6 2100.66   2
  -4   2  -2 95503.5 2175.30   1
  -5   2  -2 151.010 81.2945   1
   5  -2   2 167.108 92.1384   1
   5   2  -2 331.850 175.349   2
   6  -2   2 124873. 2276.77   1
   6   2  -2 125290. 2585.13   2
  -6   2  -2 119661. 2626.20   1
   7  -2   2 145830. 2559.17   1
   7   2  -2 148106. 2938.13   2
   8  -2   2 61757.1 1738.48   1
   8   2  -2 60021.8 1940.15   2
   9   2  -2 18572.7 1107.75   2
  10   2  -2 823.663 257.766   2
  11   2  -2 9596.79 842.929   2
  12  -2  -2 16802.5 1088.34   2
  12   2  -2 18439.6 1204.70   2
  13  -2  -2 76726.3 2386.21   2
  13   2  -2 80386.0 2574.63   2
  14  -2  -2 13173.4 996.096   2
  14   2  -2 14427.1 1130.48   2
  15   2  -2 438.033 280.943   2
  15  -2   2 527.386 189.573   2
  15  -2  -2 581.375 283.237   2
  16  -2   2 29687.7 1236.44   2
  16  -2  -2 32219.7 1619.34   2
  16   2  -2 32548.0 1762.19   2
  17  -2  -2 90444.0 2747.31   2
  17   2  -2 94016.1 3039.92   2
  17  -2   2 85954.6 2174.89   2
  18  -2  -2 22811.4 1420.58   2
  18   2  -2 23619.0 1569.79   2
  18  -2   2 20697.0 1105.76   2
  19  -2   2 12343.7 1101.53   4
  19   2  -2 12994.8 1179.43   2
  19  -2   2 12663.5 891.405   2
  19  -2  -2 13147.1 1099.03   2
  20  -2   2 904.803 315.697   4
  20   2  -2 1034.39 369.995   2
  20  -2   2 836.420 242.686   2
  20  -2  -2 1054.54 326.260   2
  21  -2  -2 2741.95 505.804   2
  21   2  -2 2992.97 589.751   2
  21  -2   2 2328.79 399.012   2
  21  -2   2 2574.59 527.154   4
  22  -2  -2 996.408 323.784   2
  22  -2   2 823.031 273.277   2
  22   2  -2 1207.50 409.209   2
  22  -2   2 1754.06 475.379   4
  23  -2  -2 23733.0 1561.88   2
  23   2  -2 24183.4 1735.46   2
  23  -2   2 20870.9 1295.49   2
  23  -2   2 22648.0 1634.67   4
  24  -2   2 4463.05 605.355   2
  24   2  -2 6509.27 934.577   2
  24  -2  -2 5514.02 779.828   2
  24  -2   2 4582.57 768.041   4
  25  -2   2 5324.85 680.032   2
  25  -2   2 5468.71 839.016   4
  25  -2  -2 6262.58 836.752   2
  25   2  -2 6246.00 907.005   2
  26   2  -2 4041.66 747.490   2
  26  -2   2 3796.67 719.482   4
  26  -2  -2 4020.43 680.741   2
  26  -2   2 3826.04 590.528   2
  27   2  -2 13631.8 1394.92   2
  27  -2   2 13702.0 1152.53   2
  27  -2  -2 14141.9 1296.15   2
  27  -2   2 13405.5 1342.41   4
  28  -2   2 2343.86 488.178   2
  28   2  -2 2970.64 658.125   2
  28  -2  -2 2358.30 560.856   2
  28  -2   2 1528.43 444.451   4
  29   2  -2 342.918 234.049   2
  29  -2  -2-49.9960 154.145   2
  29   2   2-176.417 159.025   2
  29  -2   2 256.689 149.382   2
  29  -2   2-158.104 171.264   4
  30  -2   2 1483.19 472.573   4
  30  -2   2 619.945 249.491   2
  30   2   2 1308.99 436.136   2
  30   2  -2 1057.37 401.487   2
  30  -2  -2 623.220 307.408   2
  31   2   2-199.241 163.520   2
  31  -2   2 80.8184 143.925   2
  31  -2  -2 17.9714 77.9860   2
  31   2  -2 75.9960 171.315   2
  32   2  -2 487.421 302.762   2
  32  -2   2 294.336 220.269   2
  32  -2  -2 8.63525 58.9184   2
  32   2   2 428.546 220.938   2
  33   2  -2 119.678 150.537   2
  33   2   2-72.4842 79.5274   2
  33  -2  -2 66.7010 115.847   2
  34   2   2 353.501 239.609   2
  34  -2  -2 140.906 131.097   2
  34   2  -2 598.838 314.732   2
  35   2   2 1332.14 491.049   2
  35   2  -2 1026.84 423.530   2
  35  -2  -2 1071.51 431.380   2
  36  -2  -2 84.0016 99.6721   2
  36   2   2 24.4278 150.987   2
  36   2  -2 310.152 233.703   2
  37   2  -2 84.4601 101.969   2
  37   2   2 11.3597 172.980   2
  37  -2  -2-147.447 65.5260   2
  38   2   2-31.8732 96.7001   2
  38   2  -2 214.761 162.893   2
  38  -2  -2 21.4999 99.7865   2
  39   2   2-342.727 259.582   2
  39  -2  -2 168.047 182.576   2
  40   2   2-71.3366 127.772   2
  40  -2  -2-67.2892 142.577   2
   0  -2  -3 17241.2 895.863   4
   0   2  -3 17782.4 1283.82   3
   0  -2   3 17411.7 913.432   2
   0  -2   3 18659.8 715.124   1
   0   2   3 16259.7 899.123   3
   1  -2  -3 86878.5 1900.02   4
   1   2  -3 92628.3 2878.38   3
  -1   2   3 89227.2 2146.22   3
  -1   2  -3 96877.8 3067.42   3
   1   2  -3 97746.8 2196.10   2
  -1  -2  -3 90609.0 1920.65   3
   1  -2   3 91473.8 2022.24   2
   1  -2   3 98375.9 1628.25   1
   2  -2   3 58361.4 1246.20   1
  -2   2   3 52116.1 1665.67   3
   2  -2   3 54123.4 1527.77   2
  -2   2  -3 56163.8 2340.34   3
  -2  -2  -3 57776.3 1558.80   3
   2   2  -3 54738.9 2189.03   3
   2   2  -3 58123.9 1734.46   2
   3  -2  -3 167.354 122.317   1
  -3   2   3-5.92615 50.1503   3
  -3  -2  -3-52.7890 90.5751   3
   3  -2   3 52.4476 60.1564   1
   3   2  -3-131.831 130.035   3
   3  -2   3-28.2331 55.7929   2
   3   2  -3 90.4832 85.2271   2
   4   2  -3 295.117 122.314   2
   4   2  -3 45.3836 74.8910   3
  -4   2  -3 293.155 118.495   1
   4  -2   3 102.594 43.4389   1
   4  -2  -3 266.668 136.134   1
  -5   2  -3 75.3304 62.7598   1
   5  -2   3 170.387 84.0457   1
   5  -2  -3 70.5451 76.2902   1
   5   2  -3 108.962 57.1130   2
  -6   2  -3 11287.7 791.858   1
   6  -2  -3 11769.7 851.517   1
   6   2  -3 12379.4 896.793   2
   7   2  -3 16534.0 1055.77   2
   7  -2  -3 16911.1 1026.05   1
   8  -2  -3 37082.1 1536.40   1
   8   2  -3 37760.4 1618.53   2
   9   2  -3 13251.8 985.601   2
   9  -2  -3 13484.4 941.734   1
  10  -2  -3 3971.49 520.056   1
  10   2  -3 3783.68 551.962   2
  11  -2  -3 3899.34 527.548   1
  11   2  -3 4582.87 604.192   2
  12   2  -3 896.835 308.644   2
  13   2  -3 18040.7 1268.01   2
  14   2  -3 231.538 221.722   2
  15   2  -3 3402.29 576.013   2
  16   2  -3 578.090 227.675   2
  16  -2  -3 594.238 277.654   2
  17   2  -3 617.501 243.729   2
  17  -2  -3 900.623 304.785   2
  18  -2  -3 7900.22 898.205   2
  18   2  -3 7989.42 937.990   2
  18  -2   3 6394.67 840.999   4
  19  -2   3 944.037 303.740   4
  19  -2  -3 776.618 287.051   2
  20  -2   3 188.306 167.720   4
  20   2  -3 1127.36 410.164   2
  20  -2  -3 801.641 311.422   2
  21  -2   3 3421.73 617.421   4
  21   2  -3 4078.51 705.152   2
  21  -2   3 3066.50 474.034   2
  21  -2  -3 3483.71 615.253   2
  22  -2   3 99.7317 135.914   4
  22  -2   3 86.8401 106.182   2
  22   2  -3 210.228 216.018   2
  22  -2  -3 221.483 244.009   2
  23  -2   3 9078.11 1091.28   4
  23  -2  -3 7816.43 954.795   2
  23   2  -3 8157.53 1013.51   2
  23  -2   3 9210.73 859.238   2
  24  -2   3 11020.4 1225.89   4
  24  -2  -3 12324.8 1212.35   2
  24   2  -3 12411.9 1260.73   2
  24  -2   3 11249.6 980.594   2
  25   2  -3 1515.18 454.922   2
  25  -2   3 1336.76 355.769   2
  25  -2   3 1312.49 461.528   4
  25  -2  -3 1526.07 432.173   2
  26  -2   3-2.92384 45.1323   2
  26   2  -3 97.0006 58.8469   2
  26  -2   3 77.9287 154.131   4
  26  -2  -3 38.1190 150.829   2
  27  -2   3 1123.95 427.401   4
  27   2  -3 1296.14 410.573   2
  27  -2   3 1076.51 315.802   2
  27  -2  -3 1193.11 398.433   2
  28  -2   3 3059.42 714.245   4
  28  -2   3 2870.03 542.791   2
  28   2  -3 3526.79 725.091   2
  28  -2  -3 3269.00 665.818   2
  29  -2   3 1143.88 408.911   4
  29  -2   3 1427.81 387.582   2
  29   2  -3 1718.05 541.355   2
  29  -2  -3 1512.97 454.764   2
  30  -2   3 91.3184 111.879   4
  30   2  -3 377.346 230.373   2
  31   2  -3 3513.41 760.941   2
  31  -2   3 3222.73 744.575   4
  31  -2  -3 3612.45 727.144   2
  32   2  -3 636.642 301.235   2
  32  -2   3 375.282 327.063   4
  32   2   3 251.568 227.911   2
  32  -2  -3 650.566 357.628   2
  33   2  -3 325.512 249.338   2
  33   2   3 388.871 261.763   2
  33  -2  -3 84.5430 128.484   2
  34   2   3-197.429 235.161   2
  34  -2  -3-103.186 126.173   2
  35   2  -3 876.054 436.357   2
  35   2   3 532.263 251.012   2
  35  -2  -3 503.171 289.169   2
  36   2   3-2.51944 119.199   2
  36   2  -3 56.7213 123.868   2
  36  -2  -3 324.795 205.014   2
  37   2   3-3.73497 78.3362   2
  37  -2  -3-122.370 172.460   2
  37   2  -3 49.3038 119.548   2
  38   2   3-123.862 226.772   2
  38  -2  -3 115.075 183.073   2
  39   2   3-78.2259 123.733   2
  39  -2  -3 234.707 211.483   2
  40  -2  -3-253.711 221.966   2
   0   2  -4 74.6371 124.107   3
   0  -2   4 12.9227 9.83416   1
   1   2  -4 45843.4 2233.90   3
  -1   2  -4 46721.4 2357.01   3
   1  -2   4 46585.7 864.143   1
   1   2   4 50032.5 1776.41   4
  -1  -2  -4 44240.0 1671.06   3
  -1   2   4 49854.2 1645.70   4
  -1  -2   4 42873.7 849.142   1
  -2   2   4 7463.75 617.619   4
  -2   2  -4 6912.14 922.553   3
   2   2   4 8239.82 758.088   4
   2   2  -4 6196.97 814.674   3
  -2  -2  -4 6269.52 629.355   3
  -2  -2   4 5679.55 346.625   1
   2  -2  -4 6677.45 675.605   1
   3   2   4 34204.7 1566.38   4
  -3   2   4 33291.7 1208.64   4
  -3   2  -4 31908.1 1964.04   3
   3   2  -4 32468.1 1861.25   3
   3  -2  -4 31394.7 1460.75   1
  -3  -2  -4 31363.0 1454.40   3
   4   2   4 3610.10 542.228   4
  -4   2   4 4022.28 406.360   4
   4   2  -4 3244.68 573.686   3
  -4  -2  -4 2992.35 456.475   3
   4  -2  -4 3222.22 454.456   1
   4   2  -4 3668.03 523.382   2
  -4   2  -4 3312.66 638.893   3
  -4   2  -4 3035.05 355.195   1
   5   2  -4 212.907 102.535   2
  -5  -2  -4 233.709 106.398   3
  -5   2  -4 375.427 122.808   1
   5  -2  -4 7.73002 74.2706   1
  -6   2  -4 35152.7 1354.15   1
   6   2  -4 40352.3 1781.77   2
   6   2   4 40141.2 1854.23   4
   6  -2  -4 39061.3 1586.18   1
   7  -2  -4 18712.7 1100.90   1
   7   2  -4 19465.7 1271.39   2
  -7   2  -4 16279.4 958.699   1
   8  -2  -4-73.1512 64.8309   1
   8   2   4 40.7143 126.138   4
   8   2  -4-40.9953 52.9956   2
   9   2  -4 4603.30 628.054   2
   9  -2  -4 4519.54 556.912   1
   9   2   4 4818.69 677.210   4
  10  -2  -4 1609.71 343.149   1
  10   2   4 2645.85 525.205   4
  10   2  -4 2528.96 487.452   2
  11  -2  -4 6649.66 699.091   1
  11   2   4 6360.93 831.721   4
  11   2  -4 6448.67 780.387   2
  12   2  -4 7892.59 882.325   2
  13   2  -4 19029.9 1380.31   2
  14   2  -4 1024.46 358.566   2
  15   2  -4 3332.58 594.813   2
  16   2  -4 5274.48 768.301   2
  17   2  -4 24030.5 1668.86   2
  18   2  -4 3278.01 677.868   2
  19   2  -4 27794.8 1833.96   2
  19  -2   4 26452.7 1855.30   4
  20  -2   4 1725.89 515.126   4
  20   2  -4 1616.41 479.449   2
  21  -2   4 12263.3 1300.42   4
  21   2  -4 11899.0 1248.09   2
  21  -2  -4 12334.2 1267.78   2
  22   2  -4 7706.18 1032.01   2
  22  -2  -4 9634.49 1140.90   2
  22  -2   4 7534.81 1043.94   4
  23  -2   4 15709.0 1515.18   4
  23  -2  -4 16878.6 1520.78   2
  23   2  -4 18299.2 1577.94   2
  24   2  -4 24.5678 60.9065   2
  24  -2  -4 683.676 334.883   2
  24  -2   4 378.678 264.635   4
  25  -2   4 1840.67 527.337   4
  25   2  -4 2401.72 567.812   2
  25  -2  -4 1926.32 509.519   2
  26   2  -4 204.843 137.857   2
  26  -2   4 175.247 284.915   4
  26  -2   4 75.4164 105.655   2
  26  -2  -4 444.573 264.150   2
  27  -2   4 3636.31 792.328   4
  27   2  -4 3891.69 752.577   2
  27  -2  -4 3871.35 766.796   2
  27  -2   4 2768.21 527.131   2
  28   2  -4-156.894 126.083   2
  28  -2   4 399.885 289.007   4
  28  -2  -4 442.960 241.732   2
  29  -2   4 342.007 298.110   4
  29   2  -4-42.3637 181.537   2
  29  -2  -4-38.1725 85.1170   2
  30   2  -4 178.045 179.546   2
  30  -2  -4 340.740 208.875   2
  31  -2   4 2975.60 757.088   4
  31   2  -4 2517.25 654.214   2
  31  -2  -4 2640.58 646.791   2
  32  -2   4 476.156 301.528   4
  32   2  -4 1401.82 506.415   2
  32  -2  -4 683.781 336.722   2
  33   2  -4 1597.08 529.873   2
  33  -2  -4 1222.66 477.776   2
  33  -2   4 1379.28 510.950   4
  34   2  -4 1084.59 444.889   2
  34  -2   4 230.190 191.525   4
  34  -2  -4 542.415 301.226   2
  35   2  -4 398.513 237.541   2
  35   2   4 834.743 368.128   2
  35  -2  -4 634.466 316.592   2
  36   2   4 11.8791 48.3056   2
  36  -2  -4-22.3578 39.6108   2
  37   2   4-77.3297 85.0252   2
  37  -2  -4 327.355 297.336   2
  38   2   4 157.141 197.554   2
  38  -2  -4 893.814 413.616   2
  39   2   4 268.029 237.602   2
  39  -2  -4 25.4875 50.8737   2
   0   2   5 13731.3 992.119   4
   0  -2  -5 12814.2 1026.77   3
   0   2  -5 13961.0 1373.22   3
  -1  -2  -5 330.962 174.321   3
  -1   2  -5 509.865 299.058   3
   1   2  -5 195.706 124.910   3
   1   2   5 538.959 233.764   4
  -1   2   5 758.112 226.620   4
   1  -2  -5 330.643 156.612   1
  -2   2   5 8202.18 724.137   4
  -2  -2  -5 7897.29 815.785   3
   2   2  -5 8635.90 1045.64   3
   2   2   5 8568.81 824.593   4
   2  -2  -5 7384.44 729.319   1
  -2   2  -5 8860.21 1127.11   3
   3   2   5 229.723 135.922   4
   3   2  -5 33.2583 124.672   3
   3  -2  -5 186.821 112.088   1
  -3  -2  -5-41.0166 126.195   3
  -3   2  -5 236.378 48.7865   3
  -3   2   5 248.781 115.234   4
   4   2  -5-48.5614 100.707   3
  -4   2   5 47.8105 71.7411   4
   4   2   5 126.753 87.5791   4
  -4  -2  -5 29.3023 59.3150   3
   4  -2  -5 29.0055 55.6849   1
  -4   2  -5 92.3925 81.3199   3
  -5   2  -5 5728.65 915.588   3
  -5   2   5 5123.37 512.819   4
  -5  -2  -5 4890.57 680.945   3
   5   2   5 5707.73 741.466   4
  -5   2  -5 4268.23 424.071   1
   5  -2  -5 5123.65 589.072   1
  -6   2   5 15004.8 816.160   4
  -6   2  -5 15117.5 1536.96   3
   6   2   5 14223.5 1184.60   4
  -6  -2  -5 13337.6 1155.92   3
  -6   2  -5 11034.1 725.038   1
   6  -2  -5 14399.5 978.045   1
  -7   2   5 583.493 152.266   4
   7  -2  -5 485.806 178.522   1
   7   2   5 1017.42 360.071   4
  -7  -2  -5 411.226 222.206   3
   7   2  -5 374.959 182.808   2
  -7   2  -5 417.168 149.709   1
   8  -2  -5 2571.04 414.906   1
  -8   2   5 3583.83 349.021   4
   8   2   5 3309.91 592.369   4
   8   2  -5 3485.33 592.694   2
   9   2  -5 7102.83 844.615   2
   9   2   5 7024.76 886.075   4
   9  -2  -5 7104.36 698.162   1
  10   2  -5 516.691 236.745   2
  10   2   5 738.192 291.853   4
  10  -2  -5 283.778 169.538   1
  11   2   5 3372.37 647.987   4
  11   2  -5 3221.78 573.737   2
  12   2   5 2335.49 546.619   4
  12   2  -5 1660.35 390.023   2
  13   2   5 6456.69 910.619   4
  13   2  -5 5801.05 818.113   2
  14   2   5 6836.56 978.375   4
  14   2  -5 5923.90 836.711   2
  15   2   5 6273.66 937.810   4
  15   2  -5 4999.25 788.330   2
  16   2  -5 16062.6 1408.70   2
  17   2  -5 269.665 270.605   2
  18   2  -5 9061.69 1085.07   2
  19  -2   5 3032.76 634.788   4
  19   2  -5 4522.61 802.582   2
  20   2  -5 5321.14 846.344   2
  20  -2   5 5927.25 926.538   4
  21   2  -5 3526.65 688.361   2
  21  -2   5 2336.21 558.995   4
  22   2  -5 789.964 355.704   2
  22  -2   5 1484.89 486.801   4
  23   2  -5 1795.40 500.548   2
  23  -2   5 1689.70 541.802   4
  24   2  -5 301.547 287.366   2
  24  -2   5 77.2662 224.267   4
  25   2  -5 3336.07 728.412   2
  25  -2   5 2136.65 602.553   4
  26   2  -5 207.495 262.700   2
  26  -2   5 295.659 249.837   4
  27   2  -5 145.005 85.4590   2
  27  -2   5 308.147 199.313   4
  28   2  -5 462.631 272.896   2
  28  -2   5 235.448 206.594   4
  29   2  -5 379.944 189.950   2
  29  -2   5 774.361 344.846   4
  30   2  -5 31.2206 257.058   2
  30  -2   5-245.822 201.114   4
  31  -2   5-100.474 286.287   4
  31   2  -5 482.930 347.851   2
  32  -2   5-355.788 269.551   4
  32   2  -5 341.778 266.472   2
  33   2  -5 92.2586 194.543   2
  33  -2   5 229.554 134.041   4
  34   2  -5 408.171 277.688   2
  34  -2   5 7.00765 194.691   4
  35  -2   5-216.948 222.257   4
  36  -2   5 323.183 280.473   4
  38   2   5-110.369 211.526   2
   0   2   6 16968.8 1234.01   4
   0   2  -6 15942.2 1570.98   3
   0  -2  -6 13303.0 1022.52   1
  -1   2  -6 10226.6 1259.14   3
  -1  -2  -6 8770.42 954.236   3
  -1   2   6 10306.9 926.663   4
   1   2   6 10919.7 1010.51   4
   1  -2  -6 8699.89 796.031   1
   1   2  -6 9230.23 1176.98   3
   2   2   6 3148.66 570.148   4
   2   2  -6 2015.98 516.695   3
  -2   2  -6 2029.66 652.195   3
   2  -2  -6 1679.18 330.168   1
  -2  -2  -6 1941.89 437.750   3
  -2   2   6 3109.67 510.132   4
   3  -2  -6 7745.65 732.017   1
   3   2  -6 9121.70 1203.96   3
  -3  -2  -6 7184.02 882.924   3
  -3   2  -6 9234.57 1246.76   3
  -3   2   6 8910.10 833.998   4
   3   2   6 9159.24 964.095   4
   4   2   6 14259.2 1238.68   4
  -4  -2  -6 14197.0 1251.70   3
   4   2  -6 13312.5 1424.11   3
  -4   2  -6 15552.1 1644.77   3
  -4   2   6 14495.6 1020.97   4
   4  -2  -6 12584.3 922.663   1
  -5   2   6 3065.52 463.396   4
   5   2   6 2603.20 563.426   4
  -5  -2  -6 2079.44 493.470   3
  -5   2  -6 2246.82 966.322   3
   5  -2  -6 2130.59 384.924   1
  -6  -2  -6 14348.3 1335.53   3
  -6   2   6 15226.6 966.543   4
   6   2   6 14980.3 1305.58   4
  -6   2  -6 17645.0 1788.50   3
   6  -2  -6 13693.7 948.247   1
   7   2   6 265.361 239.952   4
   7  -2  -6-73.0911 89.7988   1
  -7   2   6 327.531 176.573   4
  -7  -2  -6-32.9479 122.750   3
  -7   2  -6 191.785 535.638   3
  -7  -2   6 56.3717 39.5136   1
  -8  -2   6 6140.68 418.985   1
   8   2   6 7920.43 985.249   4
   8  -2  -6 7652.33 727.773   1
  -8   2   6 9058.25 674.323   4
  -8  -2  -6 7444.58 990.453   3
  -8   2  -6 8904.94 1306.71   3
   9   2   6 8481.23 1052.03   4
  -9  -2  -6 7525.45 1010.79   3
  -9   2   6 8362.05 619.103   4
  -9  -2   6 6131.64 473.979   1
   9  -2  -6 7572.81 717.113   1
 -10   2   6 66.4248 73.9523   4
  10   2   6 258.758 297.087   4
  10  -2  -6 1.83195 44.3231   1
  11   2   6 1391.92 417.082   4
 -11   2   6 1360.01 210.691   4
  12   2   6 2412.09 625.068   4
  12   2  -6 1756.72 450.644   2
  13   2   6 562.158 355.423   4
  13   2  -6-123.536 175.716   2
  14   2   6 2725.76 662.540   4
  14   2  -6 2143.24 549.809   2
  15   2   6 14132.9 1490.72   4
  15   2  -6 11990.8 1292.45   2
  16   2  -6 1458.10 423.968   2
  16   2   6 1926.42 589.229   4
  17   2   6 2636.42 674.198   4
  17   2  -6 2018.35 600.776   2
  18   2  -6 915.300 390.581   2
  19  -2   6 1211.29 424.315   4
  19   2  -6 1343.80 439.123   2
  20  -2   6 897.265 381.415   4
  20   2  -6 1553.50 508.821   2
  21  -2   6 2262.76 637.206   4
  21   2  -6 2064.85 565.940   2
  22  -2   6 733.826 436.294   4
  22   2  -6 1397.04 501.855   2
  23  -2   6 53.5685 247.361   4
  23   2  -6 246.124 156.293   2
  24  -2   6 539.147 290.805   4
  24   2  -6 920.411 411.966   2
  25  -2   6 6230.93 1108.73   4
  25   2  -6 5571.20 987.998   2
  26  -2   6 1428.14 554.770   4
  26   2  -6 2171.71 628.932   2
  27  -2   6 3840.11 889.558   4
  27   2  -6 3351.73 794.438   2
  28   2  -6-1.43515 336.910   2
  28  -2   6 132.595 316.095   4
  29   2  -6 2440.29 693.814   2
  29  -2   6 1119.89 515.700   4
  30  -2   6 104.508 215.650   4
  30   2  -6 179.139 243.710   2
  31  -2   6 571.030 359.366   4
  31   2  -6 105.126 88.8015   2
  32  -2   6 1641.28 616.645   4
  32   2  -6 1451.41 539.892   2
  33  -2   6-70.7120 96.2075   4
  33   2  -6 661.939 389.288   2
  34  -2   6-271.430 361.310   4
   0  -2  -7-25.1779 138.033   1
   0   2  -7-218.133 292.390   3
   0   2   7 223.121 184.141   4
  -1   2   7 1810.82 411.005   4
   1   2   7 2192.47 484.039   4
   1  -2  -7 1607.55 340.495   1
  -1   2  -7 1245.76 501.614   3
   1   2  -7 1720.91 563.944   3
  -1  -2  -7 1776.71 458.399   3
  -1  -2  -7 1630.78 351.538   1
  -2  -2  -7 877.740 305.963   3
   2   2  -7 1129.45 463.105   3
  -2   2  -7 1144.45 459.089   3
   2  -2  -7 566.343 191.344   1
   2   2   7 775.850 284.884   4
  -2   2   7 799.808 278.456   4
  -3   2   7 734.492 250.008   4
  -3  -2  -7 876.945 285.855   3
  -3   2  -7 1364.63 542.992   3
   3   2  -7 1003.19 493.259   3
   3   2   7 1115.48 368.886   4
   3  -2  -7 853.986 228.963   1
  -4   2   7 4313.60 610.318   4
   4   2   7 3536.51 662.579   4
   4   2  -7 4558.18 897.812   3
  -4   2  -7 4578.94 933.221   3
  -4  -2  -7 4436.33 779.475   3
   4  -2  -7 3578.94 494.342   1
   5  -2  -7 204.176 127.714   1
   5   2   7 572.623 247.843   4
  -5   2  -7 16.4618 168.789   3
  -5   2   7 568.786 231.724   4
  -5  -2  -7 479.585 327.570   3
  -6   2   7 1370.02 336.237   4
  -6   2  -7 1114.18 465.135   3
  -6  -2  -7 1014.60 373.230   3
   6  -2  -7 897.596 236.518   1
   6   2   7 627.674 256.620   4
  -7   2   7 1238.34 308.175   4
  -7   2  -7 2156.03 1167.05   3
   7  -2  -7 1028.15 260.450   1
   7   2   7 1033.98 398.986   4
  -7  -2  -7 1619.72 571.961   3
   8   2   7 11942.6 1310.95   4
  -8   2   7 12888.8 928.511   4
  -8  -2  -7 13688.5 1475.40   3
  -8   2  -7 15352.3 1863.77   3
   8  -2  -7 11908.7 900.508   1
   9  -2  -7 4113.78 548.497   1
   9   2   7 5067.35 874.713   4
  -9   2   7 4157.62 513.994   4
  -9  -2  -7 4412.82 856.361   3
 -10  -2  -7 11998.3 1429.23   3
 -10   2  -7 14030.8 1813.67   3
  10   2   7 13722.0 1454.73   4
  11   2   7 4035.84 812.662   4
 -11  -2  -7 2731.41 709.559   3
 -11   2  -7 4455.45 1013.21   3
  12   2   7 296.445 207.279   4
 -12  -2  -7 403.435 198.649   3
  13   2   7 278.376 181.082   4
  14   2   7 349.954 293.531   4
  15   2   7 418.390 345.897   4
  16   2   7 363.921 216.019   4
  17   2   7 1194.28 464.234   4
  18  -2   7 453.668 205.042   4
  18   2   7 697.976 444.017   4
  18   2  -7 817.796 369.703   2
  19   2   7 2615.63 704.180   4
  19  -2   7 3245.01 741.922   4
  19   2  -7 2426.12 607.590   2
  20  -2   7 141.338 187.470   4
  20   2  -7 595.456 327.867   2
  21  -2   7-179.294 253.391   4
  21   2  -7 493.435 326.165   2
  22  -2   7 2597.86 714.059   4
  22   2  -7 3234.26 745.209   2
  23  -2   7 640.239 329.991   4
  23   2  -7 640.731 366.187   2
  24  -2   7-79.0383 259.109   4
  24   2  -7 421.332 348.969   2
  25  -2   7 96.2924 120.837   4
  25   2  -7 197.963 258.511   2
  26  -2   7-218.069 169.027   4
  26   2  -7 151.254 211.828   2
  27  -2   7 999.255 415.919   4
  27   2  -7 253.349 285.601   2
  28   2  -7 84.4884 185.037   2
  28  -2   7 363.132 320.224   4
  29  -2   7 159.219 197.809   4
  29   2  -7-165.022 268.471   2
  30  -2   7 511.244 387.833   4
  30   2  -7-174.254 194.046   2
  31  -2   7 593.826 443.413   4
   0   2  -8 52683.8 3291.80   3
   0   2   8 46869.6 2414.04   4
  -1   2   8 5565.13 839.559   4
   1   2   8 5009.20 820.800   4
  -1   2  -8 5372.39 1070.37   3
   1   2  -8 6678.97 1213.61   3
  -2   2   8 6009.35 847.822   4
  -2  -2  -8 7101.11 1083.35   3
   2   2  -8 7845.86 1358.33   3
  -2   2  -8 7208.24 1247.23   3
   2   2   8 6349.24 920.490   4
  -3   2   8 8609.20 978.942   4
   3   2   8 9372.04 1141.64   4
   3   2  -8 9747.45 1378.41   3
  -3  -2  -8 8752.08 1180.46   3
  -3   2  -8 11260.6 1638.50   3
  -4  -2  -8 1350.45 492.092   3
  -4   2  -8 1505.09 602.058   3
  -4   2   8 1371.10 381.469   4
   4   2   8 1484.79 506.766   4
  -5   2   8 157.479 146.566   4
  -5  -2  -8-144.986 274.002   3
  -5   2  -8 353.189 381.080   3
   5   2   8 38.3779 162.423   4
  -6   2  -8 1007.22 500.133   3
  -6  -2  -8 847.329 364.182   3
   6   2   8 943.966 347.910   4
   7   2   8 326.802 336.764   4
  -7  -2  -8 16.5358 64.9050   3
  -7   2  -8 332.702 622.777   3
  -8  -2  -8 2648.81 706.670   3
  -8   2  -8 2762.24 851.619   3
   8   2   8 2249.79 622.424   4
  -9  -2  -8 1529.08 599.849   3
   9   2   8 631.835 334.866   4
 -10   2  -8 14108.2 1928.33   3
 -10  -2  -8 11991.8 1525.59   3
  10   2   8 9515.79 1292.91   4
  11   2   8 2379.33 704.426   4
 -11  -2  -8 1913.02 648.630   3
 -11   2  -8 3366.35 1086.93   3
  12   2   8 5051.98 968.226   4
 -12  -2  -8 5024.75 1020.91   3
 -12   2  -8 5425.23 1208.55   3
  13   2   8 477.796 312.470   4
 -13   2  -8 794.956 664.397   3
 -13  -2  -8 530.691 369.624   3
  14   2   8 358.029 171.614   4
 -14  -2  -8-235.144 212.772   3
 -14   2  -8 132.263 156.161   3
 -15  -2  -8 27.4730 126.928   3
  15   2   8-280.571 254.453   4
  16   2   8 1225.34 531.491   4
 -16  -2  -8 1215.28 534.237   3
  17  -2   8 413.025 205.251   4
  17   2   8 619.927 356.952   4
  18  -2   8 406.667 152.497   4
  18   2   8 1121.92 495.200   4
  19   2   8-43.4491 123.304   4
  19  -2   8-80.0973 53.6140   4
  20  -2   8 853.840 430.919   4
  21  -2   8-464.488 273.353   4
  22  -2   8 811.053 438.742   4
  23  -2   8 334.383 358.432   4
  24  -2   8 390.539 318.553   4
  25  -2   8-141.933 245.936   4
  26  -2   8 812.055 438.160   4
  27  -2   8-89.2657 247.466   4
  28  -2   8 62.3132 131.800   4
   0   2  -9 1261.06 704.033   3
   0   2   9 1190.39 428.657   4
  -1   2   9 1682.24 480.414   4
   1   2   9 1270.02 445.364   4
  -1   2  -9 2502.48 805.773   3
   1   2  -9 2908.95 1045.12   3
  -2   2   9 4748.55 797.205   4
   2   2  -9 8469.74 1425.24   3
  -2   2  -9 6724.38 1273.22   3
   2   2   9 5924.47 974.567   4
  -3  -2  -9 9463.11 1303.91   3
   3   2   9 8887.23 1207.81   4
  -3   2  -9 11631.7 1754.64   3
   4   2   9 876.549 392.692   4
  -4  -2  -9 1033.24 443.357   3
  -4   2  -9 1653.92 857.005   3
  -5  -2  -9 427.136 289.938   3
  -5   2  -9 140.186 315.978   3
   5   2   9-56.5390 92.4578   4
  -6  -2  -9 642.211 334.456   3
  -6   2  -9 656.732 452.478   3
   6   2   9 79.6800 121.883   4
   7   2   9-192.602 238.741   4
  -7  -2  -9-399.387 308.932   3
  -7   2  -9 264.981 293.120   3
   8   2   9 331.593 272.598   4
  -8  -2  -9-142.532 223.205   3
  -9   2  -9-44.2839 121.705   3
   9   2   9 31.3954 146.498   4
  -9  -2  -9-137.224 191.444   3
 -10  -2  -9 277.075 188.325   3
 -10   2  -9 111.785 346.727   3
  10   2   9 835.044 394.210   4
  11   2   9 727.698 333.301   4
 -11  -2  -9 823.174 442.504   3
 -11   2  -9 1243.18 636.249   3
 -12  -2  -9 525.713 369.372   3
  12   2   9 707.081 436.452   4
 -12   2  -9 1231.73 709.607   3
  13   2   9 1103.22 509.621   4
 -13  -2  -9 533.148 401.713   3
 -13   2  -9 1450.49 706.918   3
  14   2   9 1720.40 637.809   4
 -14  -2  -9 1226.96 521.906   3
 -14   2  -9 1485.93 771.628   3
  15   2   9 554.796 370.835   4
 -15  -2  -9 85.3331 103.304   3
 -15   2  -9 491.851 288.800   3
  15  -2   9 488.100 364.888   4
  16  -2   9-426.602 395.722   4
  16   2   9 325.728 410.226   4
 -16  -2  -9-50.8965 209.033   3
 -16   2  -9-306.568 326.748   3
  17   2   9 342.071 305.868   4
 -17  -2  -9-74.9122 251.636   3
 -17   2  -9 9.58467 149.443   3
  17  -2   9 217.930 278.654   4
  18   2   9 1333.70 605.480   4
  18  -2   9 521.832 342.193   4
 -18  -2  -9 629.219 425.855   3
 -18   2  -9 98.9520 133.034   3
  19  -2   9 152.866 177.180   4
  19   2   9 687.546 448.319   4
 -19   2  -9-96.3900 345.511   3
  20  -2   9 576.826 353.549   4
 -20   2  -9-82.4866 334.620   3
  21  -2   9-465.980 374.533   4
  22  -2   9 316.599 235.705   4
  23  -2   9-159.666 211.901   4
  24  -2   9 121.217 159.487   4
   0   2 -10 320.359 320.154   3
  -1   2 -10 54.2406 135.486   3
   1   2 -10 341.898 429.537   3
  -2   2 -10 626.565 416.940   3
   2   2  10 512.518 301.972   4
  -3   2 -10 483.098 362.392   3
   3   2  10 26.3626 143.808   4
   4   2  10 1065.41 440.583   4
  -4   2 -10 1785.82 710.418   3
  -5  -2 -10-0.64619 149.184   3
   5   2  10 347.257 252.105   4
   6   2  10 1890.40 636.309   4
  -6   2 -10 1742.42 727.628   3
  -6  -2 -10 1874.73 616.588   3
   7   2  10 458.063 320.566   4
  -7  -2 -10 509.498 491.142   3
  -7   2 -10 360.542 458.160   3
   8   2  10 2386.67 716.165   4
  -8  -2 -10 1600.27 602.304   3
  -8   2 -10 2024.62 746.988   3
  -9   2 -10 982.359 611.737   3
   9   2  10 7.96196 135.807   4
  10   2  10 1891.32 604.404   4
 -10   2 -10 2111.16 833.185   3
  11   2  10 186.468 187.260   4
 -11   2 -10 867.574 723.294   3
  12   2  10 360.133 131.980   4
 -12   2 -10 900.024 603.402   3
  13  -2  10 432.855 330.990   4
  13   2  10 83.2453 219.407   4
 -13   2 -10 628.455 512.833   3
  14   2  10 1903.36 689.236   4
  14  -2  10 711.849 386.971   4
 -14   2 -10 2131.08 1004.18   3
 -15   2 -10 1874.91 869.499   3
  15  -2  10 1928.85 720.941   4
  15   2  10 2138.54 703.587   4
  16   2  10 891.698 495.676   4
 -16   2 -10 1753.94 825.952   3
  16  -2  10 604.916 399.380   4
  17   2  10 325.574 339.891   4
  17  -2  10-10.7326 91.7924   4
  18   2  10 419.292 248.674   4
  18  -2  10 890.318 418.413   4
 -18   2 -10 890.528 636.795   3
  19  -2  10 537.674 408.156   4
  19   2  10 1098.08 546.752   4
 -19   2 -10 124.794 177.304   3
 -20   2 -10 634.304 583.900   3
 -21   2 -10 176.939 176.800   3
  -1   2 -11 3486.70 1055.39   3
  -2   2 -11 894.954 565.314   3
  -3   2 -11 391.699 364.709   3
  -4   2 -11 1103.52 607.689   3
  -5   2 -11 970.784 560.948   3
  -6   2 -11 336.402 389.047   3
   7   2  11 44.0708 217.076   4
  -7   2 -11 36.5746 91.0673   3
   8   2  11 107.873 260.279   4
  -8   2 -11 127.237 272.762   3
   9   2  11 10.7024 112.719   4
  -9   2 -11-47.1489 160.736   3
  10   2  11 701.415 455.732   4
 -10   2 -11 584.416 560.951   3
  11  -2  11 2637.91 837.252   4
 -11   2 -11 1553.47 751.998   3
  11   2  11 2515.67 832.021   4
  12   2  11 688.112 463.340   4
  12  -2  11 267.043 255.374   4
  13  -2  11 879.078 504.436   4
  13   2  11 567.274 373.881   4
 -13   2 -11 679.223 547.129   3
  14   2  11-733.841 441.405   4
 -14   2 -11-124.911 262.859   3
  14  -2  11-143.262 260.181   4
  15   2  11 191.339 257.583   4
 -15   2 -11 34.6815 136.330   3
  16   2  11-154.970 250.631   4
 -16   2 -11-199.998 342.925   3
   7  -2  12 114.970 138.351   4
   0   3   0 11.2453 55.5976   3
   1   3   0 113332. 1977.32   3
  -2  -3   0 171.235 82.3909   3
   2   3   0-5.82205 58.8822   3
  -3  -3   0 55822.5 1515.52   3
  -4  -3   0-32.5652 71.1080   3
  -5  -3   0 10451.4 689.982   3
  -7   3   0 286.846 94.4962   2
  -8   3   0-18.4816 25.1214   2
  -9   3   0 3749.32 359.076   2
 -10   3   0 643.503 154.235   2
 -11   3   0 73831.2 1787.68   2
 -12   3   0 38.3267 67.5631   2
  13  -3   0 21343.9 982.398   2
 -13   3   0 20062.8 1043.51   2
  14  -3   0-7.81821 16.4991   2
  15  -3   0 11775.2 769.714   2
  16  -3   0 126.047 109.494   2
  17  -3   0 3733.13 462.704   2
  18  -3   0-108.367 167.809   4
  18  -3   0-27.5649 40.2417   2
  19  -3   0 1226.71 300.747   4
  19  -3   0 1002.66 251.897   2
  20  -3   0-5.25102 79.5332   2
  20  -3   0-182.366 112.458   4
  20   3   0-235.798 209.191   2
  21  -3   0 1915.97 373.085   2
  21   3   0 1963.49 441.803   2
  22  -3   0-49.5512 68.7196   2
  22   3   0-121.496 109.741   2
  23   3   0-176.807 226.103   2
  23  -3   0 16.7545 98.9843   2
  24  -3   0-11.6582 79.3421   2
  24   3   0-58.4672 61.4982   2
  25  -3   0 4834.02 649.942   2
  25   3   0 4894.83 810.451   2
  26  -3   0 273.879 144.371   2
  26  -3   0 96.2077 68.0843   4
  26   3   0 280.075 221.569   2
  27  -3   0 1155.80 330.698   2
  27  -3   0 884.420 283.301   4
  27   3   0 871.233 287.764   2
  28  -3   0-89.9523 152.597   2
  28   3   0 73.9565 85.1941   2
  29  -3   0 741.472 264.424   2
  29   3   0 1199.12 431.892   2
  30  -3   0 43.9941 76.4700   2
  30   3   0 69.9667 204.346   2
  31  -3   0 811.819 316.737   2
  31   3   0 391.185 257.342   2
  32   3   0-181.397 215.291   2
  33   3   0 917.031 404.668   2
  34   3   0 46.2241 120.386   2
  35   3   0 529.221 345.645   2
  36   3   0 27.6999 169.566   2
  37   3   0 1162.52 505.546   2
  38   3   0-74.5810 148.355   2
   0   3  -1 7.58989 80.4953   3
  -1   3  -1 161740. 3181.01   3
   1   3  -1 165302. 3095.54   3
  -2  -3   1 372.354 165.416   3
   2   3  -1 390.666 131.741   3
   2  -3   1 688.465 230.267   1
  -3  -3   1 2959.69 441.646   3
   3   3  -1 3325.32 430.109   3
   3  -3   1 3250.99 469.229   1
  -4  -3   1 25508.1 1310.51   3
   4  -3   1 32146.6 1452.87   1
   5  -3   1 565.617 205.850   1
   6  -3   1 86600.7 2369.33   1
  -7   3   1 20254.0 1021.77   2
   7  -3   1 22176.2 1212.74   1
   8  -3   1 11040.2 853.602   1
  -8   3   1 8840.47 690.093   2
   9  -3   1 12593.1 935.953   1
   9   3  -1 12604.3 933.973   2
  10  -3   1 26323.2 1373.31   1
  10   3  -1 23531.3 1333.70   2
  11   3  -1 155.260 202.402   2
  11  -3   1 196.774 160.892   1
  11  -3   1-8.65812 28.0617   2
  12  -3   1 22701.5 1305.29   1
  12  -3   1 20907.3 760.088   2
  12   3  -1 22057.2 1364.28   2
  13  -3   1 4842.33 389.994   2
  13  -3   1 5174.41 641.592   1
  13   3  -1 6236.71 731.288   2
  14  -3   1 638.249 153.962   2
  14  -3   1 790.214 258.690   1
  14   3  -1 1058.52 292.380   2
  15  -3   1 4860.32 659.863   1
  15  -3  -1 3736.77 503.200   2
  15  -3   1 3857.60 391.568   2
  15   3  -1 4855.15 706.153   2
  16  -3  -1 45046.6 1757.78   2
  16  -3  -1 40635.9 1373.19   4
  16  -3   1 42679.3 1355.29   2
  17  -3  -1 17672.3 935.332   4
  17  -3  -1 20964.7 1229.91   2
  17  -3   1 19262.4 961.176   2
  17   3  -1 21509.4 1505.08   2
  18  -3  -1 18908.3 1012.27   4
  18  -3  -1 20305.2 1231.54   2
  18  -3   1 19481.0 994.296   2
  18   3  -1 21694.7 1543.77   2
  19  -3  -1 3148.54 436.931   4
  19   3  -1 3457.37 646.243   2
  19  -3   1 3304.41 428.863   2
  19  -3  -1 3371.39 515.591   2
  20  -3   1 1731.83 320.863   2
  20  -3  -1 1834.72 342.309   4
  20   3  -1 1640.13 458.471   2
  20  -3  -1 2301.73 420.190   2
  21  -3   1 968.256 258.532   2
  21   3  -1 237.255 189.897   2
  21  -3  -1 644.126 209.880   4
  21  -3  -1 500.369 200.658   2
  22  -3  -1 12588.4 911.562   4
  22  -3   1 12693.7 1096.98   4
  22  -3  -1 14172.1 1111.65   2
  22  -3   1 12710.9 927.357   2
  22   3  -1 15489.4 1397.94   2
  23  -3   1 4913.84 706.683   4
  23  -3  -1 5983.75 742.684   2
  23  -3   1 5494.32 626.332   2
  23   3  -1 6316.41 888.339   2
  24  -3   1 826.104 286.518   4
  24   3  -1 1170.99 377.368   2
  24  -3   1 1347.75 328.378   2
  24  -3  -1 1131.63 320.981   2
  25  -3   1 372.292 238.713   4
  25  -3   1 187.026 152.298   2
  25   3  -1 222.237 233.441   2
  25  -3  -1 257.834 191.393   2
  26  -3   1 14638.9 1298.99   4
  26  -3  -1 16788.8 1316.43   2
  26  -3   1 15753.3 1137.36   2
  26   3  -1 17945.4 1602.09   2
  26   3   1 18548.9 1622.32   2
  27  -3   1 512.308 216.857   2
  27  -3   1 304.809 174.950   4
  27   3  -1 473.998 315.916   2
  27  -3  -1 590.989 250.669   2
  28   3   1 2823.15 676.906   2
  28   3  -1 2590.59 634.824   2
  28  -3   1 1648.16 449.486   4
  28  -3   1 2036.46 421.808   2
  28  -3  -1 2302.45 514.016   2
  29  -3   1-26.7864 135.360   4
  29  -3   1 166.072 138.987   2
  29   3   1-63.3286 179.434   2
  29   3  -1 32.2748 273.905   2
  29  -3  -1 337.341 234.668   2
  30  -3   1 1989.08 509.094   4
  30   3  -1 2833.28 684.441   2
  30   3   1 2459.36 613.864   2
  30  -3  -1 2310.26 536.131   2
  31   3  -1 316.646 250.731   2
  31   3   1 330.294 317.026   2
  31  -3  -1 54.4152 47.4765   2
  32   3  -1 2562.36 674.170   2
  32   3   1 3460.54 774.505   2
  32  -3  -1 2345.66 545.123   2
  33   3  -1 1270.81 492.021   2
  33   3   1 1786.49 590.512   2
  33  -3  -1 1239.72 410.010   2
  34   3   1 5282.44 979.689   2
  34  -3  -1 4595.52 786.012   2
  34   3  -1 5648.41 1001.49   2
  35   3  -1 679.929 371.770   2
  35   3   1 650.531 317.281   2
  36   3   1 902.652 413.438   2
  36   3  -1 717.570 381.420   2
  37   3  -1 404.734 277.720   2
  37   3   1-133.083 174.191   2
  38   3   1 968.257 481.961   2
  38   3  -1 1216.32 497.845   2
   0   3  -2 374.668 99.4711   2
   0   3  -2-156.799 166.609   3
   1   3  -2 6793.67 738.846   3
  -1   3  -2 6875.87 762.215   3
  -1   3  -2 7080.10 440.390   2
   1   3  -2 7338.32 523.061   2
  -2   3  -2 68471.3 2426.38   3
  -2   3  -2 67349.2 1238.91   2
   2   3  -2 67463.0 1681.11   2
   2  -3   2 69592.7 2052.43   1
   2   3  -2 68969.1 2301.79   3
   3   3  -2 21339.2 1276.73   3
  -3   3  -2 18874.7 588.863   2
   3   3  -2 19749.7 965.468   2
   3  -3   2 20702.4 1105.97   1
   4   3  -2 194.589 120.036   3
   4   3  -2 330.604 189.332   2
   4  -3   2 115.754 72.6190   1
   5   3  -2 100008. 2377.74   2
   5  -3   2 100288. 2430.08   1
   6  -3   2 48293.1 1700.91   1
   6   3  -2 47759.6 1709.12   2
   7  -3   2 77225.7 2160.42   1
   7   3  -2 71305.0 2160.83   2
   8   3  -2 1812.58 380.138   2
   8  -3   2 1282.71 288.582   1
   9  -3   2 631.664 218.308   1
   9   3  -2 1084.25 304.563   2
  10   3  -2 56859.9 2111.81   2
  10  -3   2 55249.0 1943.93   1
  11  -3   2 10523.0 876.430   1
  11  -3   2 8462.32 373.361   2
  11   3  -2 10649.9 953.545   2
  12  -3   2 15697.3 576.846   2
  12  -3   2 17704.2 1140.58   1
  12   3  -2 17103.3 1217.52   2
  13  -3   2 13058.4 1001.95   1
  13  -3   2 11613.4 547.167   2
  13   3  -2 13730.2 1119.27   2
  14  -3  -2 2266.52 231.667   4
  14   3  -2 3037.29 532.442   2
  14  -3   2 2551.40 277.102   2
  15  -3  -2 110.662 73.7814   4
  15  -3   2 141.221 85.0170   2
  15   3  -2 296.187 214.208   2
  16  -3  -2 13878.6 632.664   4
  16  -3  -2 17083.9 1292.08   1
  16  -3   2 16144.1 790.987   2
  16   3  -2 16698.1 1319.60   2
  17   3  -2 348.380 279.291   2
  17  -3   2 98.0016 85.3219   2
  17  -3  -2 250.017 214.401   1
  18  -3  -2 5959.28 785.949   1
  18  -3   2 5375.43 501.715   2
  18   3  -2 6319.48 848.134   2
  19  -3   2 1325.75 259.146   2
  19  -3  -2 1194.84 334.253   2
  19   3  -2 1743.52 432.321   2
  20  -3   2 1826.63 320.109   2
  20   3  -2 2524.74 556.441   2
  20  -3  -2 1794.60 406.650   2
  21  -3   2 661.477 264.756   4
  21  -3   2 654.909 183.341   2
  21   3  -2 1195.91 393.794   2
  21  -3  -2 619.013 274.336   2
  22  -3   2 5179.69 751.707   4
  22  -3  -2 5825.66 771.576   2
  22  -3   2 5047.40 571.032   2
  22   3  -2 6361.95 886.710   2
  23  -3   2 3228.58 608.977   4
  23   3  -2 3275.30 665.662   2
  23  -3  -2 3869.85 640.645   2
  23  -3   2 3538.96 493.049   2
  24  -3   2 4212.09 715.224   4
  24  -3  -2 4715.34 720.154   2
  24  -3   2 4276.85 554.974   2
  24   3  -2 4952.48 802.621   2
  25  -3   2 497.957 249.508   4
  25  -3   2 282.380 123.769   2
  25   3  -2 647.505 228.910   2
  25  -3  -2 801.817 320.402   2
  26  -3   2 1900.81 386.169   2
  26  -3   2 1831.15 483.479   4
  26   3  -2 2329.10 580.381   2
  26  -3  -2 1788.75 474.353   2
  27  -3   2-107.949 173.493   4
  27   3  -2 323.850 248.177   2
  27  -3  -2-52.8985 83.3049   2
  28  -3   2 3976.54 743.476   4
  28  -3  -2 3902.74 687.092   2
  28   3  -2 5172.22 893.132   2
  29  -3   2 346.068 236.636   4
  29   3  -2 626.523 363.095   2
  29  -3  -2 570.428 280.469   2
  30  -3   2 1673.32 498.282   4
  30   3  -2 2143.72 577.189   2
  30   3   2 2637.94 663.367   2
  30  -3  -2 1838.31 480.105   2
  31  -3   2 441.056 293.345   4
  31   3   2 155.647 188.997   2
  31  -3  -2 970.850 383.376   2
  31   3  -2 488.811 310.252   2
  32  -3   2 781.005 364.427   4
  32   3  -2 1147.90 442.605   2
  32   3   2 346.102 226.588   2
  32  -3  -2 1114.37 396.373   2
  33   3   2 29.8633 172.049   2
  33  -3   2 233.475 252.651   4
  33   3  -2 248.711 259.032   2
  33  -3  -2-68.0372 106.522   2
  34   3   2-98.8570 188.239   2
  34   3  -2 9.22170 82.8128   2
  34  -3  -2-60.2749 128.227   2
  35   3   2-134.782 128.657   2
  35   3  -2 218.815 247.134   2
  35  -3  -2 93.6846 85.3967   2
  36   3  -2-109.900 177.443   2
  36   3   2-40.8061 151.209   2
  37   3  -2 255.028 211.471   2
  37   3   2-236.855 266.268   2
  38   3   2 162.248 53.6811   2
   0  -3   3-127.084 103.871   1
   0  -3   3 29.0717 69.7045   2
   0   3  -3-109.547 176.041   3
   0   3  -3-13.7890 49.7971   2
   1   3  -3 38317.4 1962.17   3
  -1   3   3 35388.9 1169.89   3
   1   3  -3 38226.7 1370.05   2
   1  -3   3 35895.4 1255.58   2
  -1   3  -3 38280.0 2030.20   3
   1  -3   3 39146.0 1441.97   1
   2   3  -3 23711.8 1525.09   3
  -2   3  -3 23653.8 1616.59   3
   2  -3  -3 22526.1 1056.12   4
  -2   3   3 21505.5 946.314   3
   2   3  -3 24963.6 1136.79   2
   2  -3   3 21728.9 906.273   2
   2  -3   3 23106.2 1085.83   1
   3   3  -3 1249.69 278.567   2
   3  -3   3 661.651 151.286   2
  -3  -3  -3 802.794 145.355   3
   3   3  -3 652.044 277.844   3
   3  -3  -3 881.141 213.493   4
  -3   3   3 818.190 191.281   3
  -3   3  -3 1372.73 416.077   3
   3  -3   3 691.125 186.958   1
   3  -3  -3 751.377 251.304   1
   4  -3  -3 27472.3 1019.01   4
   4   3  -3 29833.7 1684.15   3
  -4  -3  -3 28431.2 968.093   3
   4   3  -3 28470.7 1288.66   2
   4  -3   3 28005.9 902.641   2
   4  -3  -3 30267.7 1631.35   1
   4  -3   3 32540.5 1284.72   1
   5  -3   3 52234.0 1639.84   1
   5  -3  -3 46847.1 1227.35   4
   5   3  -3 51325.1 1780.32   2
   5  -3   3 46179.5 1082.23   2
   5  -3  -3 52136.0 2119.43   1
   6  -3   3 10893.1 765.656   1
   6  -3  -3 9800.50 502.485   4
   6  -3   3 9211.38 458.736   2
   6   3  -3 10929.0 858.728   2
   6  -3  -3 9460.50 893.874   1
   7  -3   3 22784.0 1116.37   1
   7  -3   3 19210.9 640.920   2
   7  -3  -3 18261.0 604.684   4
   7   3  -3 23115.1 1282.41   2
   7  -3  -3 21454.1 1350.48   1
   8  -3   3 10194.9 773.964   1
   8  -3   3 8756.28 436.466   2
   8   3  -3 12129.3 976.979   2
   8  -3  -3 11236.6 979.624   1
   9   3  -3 141967. 3360.82   2
   9  -3   3 143707. 2969.47   1
  10  -3   3 15776.5 1015.07   1
  10   3  -3 17473.2 1221.54   2
  11   3  -3 8927.42 890.087   2
  12   3  -3 110.297 181.031   2
  13   3  -3 5290.04 713.444   2
  14   3  -3 69.9146 143.281   2
  14  -3  -3-68.5521 69.8529   1
  15  -3  -3 561.343 199.508   1
  15  -3   3 418.536 114.313   2
  16  -3  -3 6.73665 54.5503   1
  16  -3   3 197.196 107.833   2
  17  -3  -3 29222.0 1733.41   1
  17   3  -3 29388.2 1816.53   2
  17  -3   3 26189.6 1074.98   2
  18  -3   3 1295.86 269.287   2
  18  -3  -3 1710.66 461.761   1
  18   3  -3 1716.88 520.910   2
  19   3  -3 3779.26 680.859   2
  19  -3   3 3192.11 406.196   2
  20   3  -3 309.852 181.144   2
  20  -3   3 358.923 160.552   2
  21   3  -3 11594.7 1208.01   2
  21  -3   3 9520.62 757.781   2
  21  -3   3 9779.32 1114.22   4
  22  -3   3 11283.6 1184.13   4
  22   3  -3 12445.5 1269.09   2
  22  -3   3 10214.3 796.214   2
  23   3  -3 716.046 263.917   2
  23  -3   3 1248.33 293.870   2
  23  -3   3 1622.56 455.534   4
  24  -3   3 1008.18 366.231   4
  24   3  -3 819.787 345.633   2
  24  -3   3 896.718 254.291   2
  25  -3  -3 61.0810 96.3206   2
  25   3  -3 11.3400 80.3088   2
  26  -3   3 7041.10 999.426   4
  26  -3  -3 6436.68 921.729   2
  26   3  -3 7401.03 1081.12   2
  27  -3   3 823.853 377.223   4
  27   3  -3 976.907 432.438   2
  27  -3  -3 560.743 304.574   2
  28   3  -3 497.342 333.408   2
  28  -3   3 131.409 192.995   4
  28  -3  -3 241.622 199.163   2
  29  -3   3 1467.45 462.645   4
  29   3  -3 2654.24 660.684   2
  29  -3  -3 2074.53 533.742   2
  30  -3   3-140.370 151.721   4
  30  -3  -3-93.0995 167.035   2
  31  -3   3 280.566 255.390   4
  31   3  -3 589.943 284.451   2
  31  -3  -3 135.662 216.679   2
  32  -3   3 194.964 55.9003   4
  32   3  -3 333.448 208.834   2
  32  -3  -3 127.824 96.2241   2
  33  -3   3 218.546 178.291   4
  33  -3  -3 103.253 95.5017   2
  34  -3   3 70.7897 190.942   4
  34   3  -3-241.322 195.645   2
  34  -3  -3-257.626 163.063   2
  34   3   3-527.728 314.341   2
  35   3  -3 87.1618 128.900   2
  35  -3   3 98.2564 173.396   4
  35   3   3 363.937 265.327   2
  35  -3  -3-78.7824 160.622   2
  36   3   3-468.047 323.032   2
  36   3  -3-258.249 301.154   2
  36  -3  -3-62.9984 118.695   2
  37  -3  -3 328.568 230.027   2
  37   3   3 461.734 261.041   2
  38   3   3-130.013 172.780   2
   0  -3   4-26.0632 41.3294   1
   0   3  -4-81.0612 168.844   3
  -1   3  -4 10993.6 1187.46   3
  -1   3   4 8289.26 721.058   3
   1   3  -4 11044.2 1161.52   3
  -1  -3   4 10097.8 676.949   1
   1  -3   4 10279.8 656.244   1
   2   3  -4 3298.40 610.504   3
  -2   3  -4 3396.26 675.521   3
   2   3  -4 3580.16 489.698   2
  -2   3   4 3133.08 459.975   3
   2  -3   4 3781.65 383.400   1
   3  -3  -4 1041.18 283.456   1
  -3  -3  -4 1165.47 230.059   3
   3   3  -4 1161.88 346.556   3
   3  -3   4 1127.38 212.923   1
  -3   3  -4 817.197 287.399   3
   3   3  -4 1481.90 321.166   2
   4  -3   4 7350.00 551.534   1
  -4   3  -4 6931.09 978.178   3
  -4  -3  -4 6280.14 566.892   3
   4   3  -4 7032.65 902.618   3
   4   3  -4 6414.37 679.309   2
   4  -3   4 4891.17 487.233   2
   4  -3  -4 6450.13 768.709   1
   5  -3   4 2701.50 338.810   1
   5   3  -4 2887.50 589.372   3
  -5  -3  -4 2149.18 352.331   3
   5  -3  -4 2649.10 486.361   1
  -5   3  -4 2968.56 662.018   3
   5   3  -4 2608.48 472.615   2
   5  -3   4 2128.32 313.308   2
   6  -3   4 17044.1 893.459   1
  -6  -3  -4 16305.5 1019.78   3
   6   3  -4 16678.9 1149.08   2
   6  -3   4 14241.0 792.293   2
   6  -3  -4 16370.3 1203.12   1
   7   3  -4 990.328 286.719   2
   7  -3   4 1263.53 253.590   1
   7  -3   4 937.665 203.875   2
   8  -3   4 8261.62 587.311   2
   8   3  -4 10110.6 932.961   2
   9   3  -4 2926.46 511.145   2
  10   3  -4 8359.84 883.262   2
  11   3  -4 1704.12 413.371   2
  12   3  -4 6666.14 819.050   2
  13  -3  -4 17374.5 1270.25   1
  13   3  -4 19020.2 1398.73   2
  14  -3  -4 4019.83 619.217   1
  14   3  -4 4414.54 688.970   2
  15  -3  -4 3268.16 566.579   1
  15   3  -4 3365.92 623.800   2
  16   3  -4 124.261 48.8476   2
  16  -3  -4 326.429 222.512   1
  17   3  -4 1439.80 417.989   2
  17  -3  -4 1481.60 385.930   1
  18   3  -4 238.318 111.191   2
  18  -3  -4 92.5280 112.174   1
  19   3  -4 2215.11 521.043   2
  20   3  -4 45.0094 153.870   2
  21   3  -4 2279.93 597.002   2
  21  -3   4 1369.82 303.636   2
  22  -3   4 36105.8 2292.83   4
  22   3  -4 37714.8 2301.50   2
  23  -3   4 6724.88 1017.45   4
  23   3  -4 6232.74 989.164   2
  24  -3   4 4450.98 825.252   4
  24   3  -4 5596.99 908.987   2
  25  -3   4 1184.63 428.016   4
  25   3  -4 1935.95 549.186   2
  26  -3   4-0.48269 98.3462   4
  26   3  -4 370.168 241.424   2
  27  -3   4-294.374 258.682   4
  27   3  -4 422.715 262.674   2
  28   3  -4-450.596 224.641   2
  28  -3   4-340.738 188.179   4
  29  -3   4 58.9865 197.651   4
  29   3  -4 151.445 173.502   2
  30  -3   4 487.815 328.314   4
  30   3  -4 299.479 265.038   2
  31   3  -4 577.985 329.403   2
  31  -3   4 812.772 381.968   4
  32  -3   4 251.813 240.823   4
  32   3  -4 1001.63 424.934   2
  33   3  -4 1429.47 510.429   2
  33  -3   4 213.195 255.524   4
  34   3  -4 1017.98 441.853   2
  34  -3   4 521.340 334.032   4
  35   3  -4 489.922 345.910   2
  35  -3   4 468.973 301.521   4
  36  -3   4 175.656 189.409   4
  36   3   4-258.194 256.504   2
  37  -3   4 255.040 272.341   4
  37   3   4-89.0656 168.050   2
   0   3  -5-38.2405 159.781   3
   0  -3   5-46.2365 42.4962   1
   1  -3   5 29281.2 884.837   1
   1   3  -5 29532.2 2047.81   3
  -1   3  -5 31428.2 2174.31   3
  -1  -3   5 27939.2 884.762   1
   2   3  -5 31.3171 173.253   3
  -2  -3   5 119.551 54.7144   1
  -2   3  -5 111.764 183.221   3
   2  -3   5 10.6176 39.2840   1
   2  -3  -5-28.3231 135.698   1
   3  -3   5 5720.68 418.359   1
  -3  -3  -5 5282.07 600.094   3
   3   3  -5 6103.84 909.554   3
  -3   3  -5 5107.19 899.763   3
  -3  -3   5 5436.48 449.061   1
   3  -3  -5 5975.54 753.898   1
  -4  -3  -5 7260.53 723.696   3
   4   3  -5 8059.51 1050.18   3
   4  -3  -5 7596.06 845.278   1
  -4   3  -5 7573.13 1115.11   3
  -5  -3  -5 5152.59 637.607   3
  -5   3  -5 4949.79 895.418   3
   5   3  -5 5476.47 866.735   3
   5   3  -5 5216.81 696.902   2
  -6   3  -5 3027.58 773.122   3
  -6  -3  -5 2753.38 474.403   3
   6   3  -5 2250.88 481.854   2
  -7  -3  -5 19213.6 1303.62   3
   7   3  -5 19988.7 1411.07   2
  -8  -3  -5 6005.81 748.300   3
   8   3  -5 6882.96 841.007   2
   9   3  -5 25129.2 1619.72   2
  10   3  -5 923.203 406.598   2
  11   3  -5 38504.4 2078.04   2
  12   3  -5 1413.51 429.781   2
  12  -3  -5 1046.99 329.672   1
  13  -3  -5 16590.6 1247.59   1
  13   3  -5 18657.2 1469.79   2
  14   3  -5 1922.33 480.265   2
  14  -3  -5 1489.47 383.072   1
  15  -3  -5 5765.87 756.058   1
  15   3  -5 6253.81 882.562   2
  16   3  -5 1620.84 453.481   2
  16  -3  -5 1459.38 419.879   1
  17  -3  -5 9206.68 1002.03   1
  17   3  -5 9855.58 1144.65   2
  18   3  -5 515.179 299.740   2
  19   3  -5 389.564 273.878   2
  20   3  -5 768.551 329.067   2
  21   3  -5 582.874 312.047   2
  22   3  -5-8.01707 101.952   2
  22  -3   5-136.677 99.0921   4
  23  -3   5 219.280 210.827   4
  23   3  -5 159.582 101.644   2
  24   3  -5 992.471 360.263   2
  24  -3   5 871.187 396.328   4
  25  -3   5 246.953 173.926   4
  25   3  -5 34.9239 128.233   2
  26  -3   5 847.620 350.016   4
  26   3  -5 1237.03 464.827   2
  27   3  -5 3986.82 815.394   2
  27  -3   5 3894.43 840.601   4
  28   3  -5 136.151 220.609   2
  28  -3   5 74.7243 192.261   4
  29   3  -5-57.9950 156.590   2
  29  -3   5 332.790 308.826   4
  30  -3   5 23.7430 187.911   4
  30   3  -5 183.854 227.306   2
  31  -3   5-115.361 187.257   4
  31   3  -5 139.060 270.346   2
  32  -3   5 407.854 343.328   4
  32   3  -5 438.606 328.236   2
  33   3  -5 252.629 285.940   2
  33  -3   5 160.411 217.196   4
  34   3  -5 909.780 446.613   2
  34  -3   5 666.679 444.007   4
  35  -3   5-105.869 163.482   4
  36  -3   5-205.119 267.806   4
  37  -3   5 270.280 284.075   4
   0   3  -6 215.229 238.596   3
   1   3  -6-17.3902 128.454   3
  -1   3  -6 168.556 164.015   3
   2   3  -6-240.735 200.117   3
  -2   3  -6-158.761 271.815   3
  -3  -3  -6 6917.61 807.509   3
   3   3  -6 8066.52 1151.38   3
  -3   3  -6 7867.01 1199.09   3
   4   3  -6 1410.71 511.167   3
  -4  -3  -6 403.576 220.754   3
  -4   3  -6 787.037 409.710   3
  -5  -3  -6 1318.93 331.525   3
  -5   3  -6 1559.30 547.527   3
  -5  -3   6 990.178 157.307   1
  -6  -3  -6 3702.31 615.335   3
  -6   3  -6 3657.50 815.405   3
  -7  -3  -6 708.199 268.525   3
  -7   3  -6 828.915 403.481   3
  -8  -3  -6 697.955 261.433   3
  -8   3  -6 955.830 697.795   3
  -9  -3  -6 7861.24 981.511   3
  -9   3  -6 9154.00 1471.79   3
   9   3  -6 7102.88 950.492   2
 -10  -3  -6 7949.74 1002.76   3
  10   3  -6 8100.67 1019.89   2
  11  -3  -6 728.970 260.545   1
  11   3  -6 860.108 289.210   2
  12  -3  -6 1347.89 352.327   1
  12   3  -6 997.239 403.029   2
  13  -3  -6 1538.69 381.657   1
  13   3  -6 1531.97 447.452   2
  14  -3  -6 4447.06 667.886   1
  14   3  -6 5427.32 862.753   2
  15  -3  -6 2517.90 513.825   1
  15   3  -6 2825.37 646.453   2
  16  -3  -6 6206.00 807.271   1
  16   3  -6 6866.73 989.319   2
  17   3  -6 3657.48 764.225   2
  18   3  -6 1734.04 549.131   2
  19   3  -6 7839.44 1100.48   2
  20   3  -6 585.517 341.572   2
  21   3  -6 3440.83 780.297   2
  22  -3   6-544.413 416.576   4
  22   3  -6-17.2310 136.657   2
  23  -3   6-86.4086 236.567   4
  23   3  -6 297.628 219.384   2
  24   3  -6 1379.53 533.991   2
  24  -3   6 116.273 233.328   4
  25   3  -6 576.788 362.697   2
  25  -3   6 168.126 246.369   4
  26   3  -6-167.434 78.7332   2
  26  -3   6 144.566 77.4472   4
  27   3  -6 111.754 225.056   2
  27  -3   6-167.210 256.665   4
  28   3  -6 268.276 252.084   2
  28  -3   6 210.696 217.977   4
  29   3  -6 329.345 260.022   2
  29  -3   6 140.532 96.2998   4
  30   3  -6 1147.63 497.206   2
  30  -3   6 1301.93 554.000   4
  31   3  -6 479.438 361.158   2
  31  -3   6 1144.79 559.684   4
  32   3  -6 82.0951 260.923   2
  32  -3   6 479.568 333.923   4
  33  -3   6 582.607 397.133   4
  34  -3   6-47.8031 73.5271   4
   0   3  -7-413.504 256.256   3
   1   3  -7 1156.27 491.209   3
  -1   3  -7 2132.86 649.556   3
  -2   3  -7 1595.92 728.926   3
   2   3  -7 2260.20 1029.57   3
   3   3  -7 14583.1 1666.55   3
  -3  -3  -7 14116.8 1264.24   3
  -3   3  -7 15688.1 1786.26   3
  -4  -3  -7 6365.29 854.319   3
  -4   3  -7 7943.86 1308.48   3
   4   3  -7 9246.22 1441.33   3
  -5  -3  -7-144.844 241.173   3
  -5   3  -7 206.155 597.628   3
  -6   3  -7 6074.10 1241.83   3
  -6  -3  -7 4204.72 724.375   3
  -7  -3  -7 22834.9 1716.97   3
  -7   3  -7 25847.1 2458.57   3
  -8  -3  -7 6594.98 945.609   3
  -8   3  -7 12840.6 1891.83   3
  -9  -3  -7 185.397 143.244   3
  -9   3  -7 264.065 612.762   3
 -10  -3  -7 3463.34 697.060   3
 -10   3  -7 3189.03 838.835   3
  11  -3  -7 506.420 213.158   1
 -11  -3  -7 593.316 287.690   3
 -11   3  -7 372.109 169.211   3
 -12  -3  -7 605.307 270.450   3
  12  -3  -7 403.985 186.784   1
  13  -3  -7 94.7436 141.637   1
 -13  -3  -7-27.1046 72.4698   3
  14  -3  -7 669.267 247.489   1
 -14  -3  -7 803.579 373.235   3
  15  -3  -7 48.2762 115.088   1
  15   3  -7-343.400 291.567   2
  16   3  -7 1591.96 491.879   2
  17   3  -7 674.460 304.372   2
  18   3  -7 330.906 312.512   2
  19   3  -7 6522.84 1070.84   2
  20   3  -7 157.858 160.499   2
  21  -3   7-32.9618 261.722   4
  21   3  -7-8.16186 212.476   2
  22  -3   7-48.9212 142.032   4
  22   3  -7 486.621 307.044   2
  23  -3   7 4716.24 1006.96   4
  23   3  -7 4881.02 960.376   2
  24  -3   7 165.528 216.903   4
  24   3  -7 1393.06 539.140   2
  25  -3   7 20.5042 84.9125   4
  25   3  -7 271.919 239.583   2
  26  -3   7 3424.15 861.161   4
  26   3  -7 2977.52 808.509   2
  27  -3   7 213.598 329.788   4
  27   3  -7 547.364 343.141   2
  28  -3   7 602.368 396.418   4
  28   3  -7 969.049 446.887   2
  29  -3   7 689.033 432.244   4
  29   3  -7 679.579 379.536   2
  30  -3   7 197.651 283.743   4
   0   3  -8-997.579 465.337   3
   1   3  -8 1477.54 676.534   3
  -1   3  -8 458.951 348.111   3
  -2   3  -8 3551.97 925.799   3
   2   3  -8 2481.84 775.347   3
   3   3  -8 10305.7 1478.23   3
  -3   3  -8 14188.7 1884.49   3
  -4  -3  -8 6173.21 950.318   3
  -4   3  -8 8774.77 1453.26   3
  -5  -3  -8 784.253 336.033   3
  -5   3  -8 2381.52 868.170   3
  -6  -3  -8 12.9944 114.017   3
  -6   3  -8-199.062 228.521   3
  -7  -3  -8-148.224 152.583   3
  -7   3  -8 678.337 810.999   3
  -8  -3  -8 5696.63 941.043   3
  -8   3  -8 9032.64 1618.58   3
  -9  -3  -8 2924.94 702.180   3
  -9   3  -8 4242.07 1067.67   3
 -10  -3  -8 512.196 332.402   3
 -10   3  -8 536.280 362.544   3
 -11   3  -8 83.2160 148.611   3
 -11  -3  -8 392.428 246.259   3
 -12  -3  -8-15.6645 140.647   3
 -12   3  -8 175.904 234.621   3
 -13   3  -8 964.833 514.333   3
 -14   3  -8-442.429 367.946   3
 -15   3  -8 637.626 455.359   3
 -16   3  -8-60.1903 198.066   3
  20  -3   8 1809.58 641.884   4
  21  -3   8 2843.07 810.356   4
  22  -3   8 275.446 203.648   4
  23  -3   8 174.221 231.973   4
  23   3  -8 1383.48 539.225   2
  24  -3   8-435.190 337.952   4
  24   3  -8-92.0807 239.166   2
  25  -3   8-60.9533 92.4651   4
  25   3  -8-161.138 229.905   2
  26  -3   8-204.069 248.937   4
  26   3  -8-135.182 276.625   2
  27  -3   8 170.113 211.147   4
  27   3  -8 69.3909 133.791   2
   0   3  -9-13.8208 118.818   3
   1   3  -9 126.489 309.982   3
  -1   3  -9-492.137 352.646   3
  -2   3  -9-8.85741 292.727   3
   2   3  -9 724.155 432.313   3
  -3   3  -9 7492.84 1370.65   3
  -4   3  -9 579.249 623.015   3
  -5   3  -9 1374.20 549.582   3
  -6   3  -9-237.433 195.696   3
  -7   3  -9 208.450 338.756   3
  -8   3  -9 1263.67 700.417   3
  -9   3  -9 4035.93 1136.91   3
 -10   3  -9 2399.20 911.210   3
 -11   3  -9 1427.27 768.931   3
 -12   3  -9 533.456 456.747   3
 -13   3  -9 332.113 476.476   3
 -14   3  -9 1107.51 672.219   3
 -15   3  -9 335.530 391.003   3
 -16   3  -9 621.894 477.668   3
 -17   3  -9 1476.10 833.585   3
 -18   3  -9 2035.42 901.894   3
  19  -3   9 799.816 365.422   4
 -19   3  -9 1490.59 851.564   3
  20  -3   9 1438.10 619.572   4
 -20   3  -9 2047.62 908.566   3
  21  -3   9 916.974 492.348   4
  22  -3   9 609.636 441.645   4
  23  -3   9 2675.60 877.256   4
   0   3 -10 42.9416 159.710   3
   1   3 -10 796.889 615.065   3
  -1   3 -10 552.990 405.991   3
  -2   3 -10 2289.35 836.935   3
  -3   3 -10 1376.16 679.439   3
  -4   3 -10 1342.48 733.439   3
  -5   3 -10 2827.24 916.654   3
  -6   3 -10 200.402 313.408   3
  -7   3 -10 522.125 491.734   3
  -8   3 -10 1321.77 651.714   3
  -9   3 -10 224.880 444.752   3
 -10   3 -10 1588.32 796.591   3
 -11   3 -10-84.1079 301.313   3
 -12   3 -10 266.687 364.393   3
 -13   3 -10 1039.62 679.928   3
 -14   3 -10 347.337 522.966   3
 -15   3 -10 658.023 532.352   3
 -16   3 -10 276.443 298.018   3
  17  -3  10-26.8341 111.975   4
 -17   3 -10-6.38737 240.610   3
  18  -3  10 452.057 314.759   4
 -18   3 -10 733.189 592.148   3
 -19   3 -10 114.080 190.662   3
  -1   3 -11 1221.93 618.700   3
  -2   3 -11 178.468 234.049   3
  -3   3 -11-74.7206 235.141   3
  -4   3 -11 72.6284 205.515   3
  -5   3 -11 298.429 313.477   3
  -6   3 -11 561.224 482.526   3
  -7   3 -11 361.837 343.642   3
  -8   3 -11 141.535 79.3964   3
  -9   3 -11-1.63975 256.892   3
 -10   3 -11 535.704 429.408   3
 -11   3 -11 422.006 408.048   3
 -12   3 -11 689.585 561.799   3
   0   4   0 13806.5 831.731   3
   1   4   0-57.9473 74.1612   3
  -1   4   0-7.66788 49.3712   3
   2   4   0 13350.1 764.092   3
  -4  -4   0 49665.0 1664.86   3
  -5  -4   0-42.7850 91.3128   3
  -6  -4   0 49763.1 1719.87   3
  -7  -4   0-5.35649 36.0135   3
  -8   4   0 54736.9 1405.10   2
  -9   4   0-4.01155 32.5719   2
 -10   4   0 87361.2 1837.27   2
 -11   4   0 39.5509 64.6924   2
 -12   4   0 3919.92 425.585   2
 -13   4   0-39.4062 57.3920   2
  16  -4   0 233.060 202.704   1
  17  -4   0 88.4105 110.533   1
  18  -4   0 1546.25 416.732   1
  19  -4   0-9.00333 113.066   1
  20  -4   0 858.631 238.584   2
  21  -4   0 22.9003 46.4986   2
  21   4   0 162.669 189.984   2
  22  -4   0 11456.0 928.377   2
  22   4   0 11582.7 1252.96   2
  23   4   0 455.400 299.914   2
  23  -4   0 43.3513 66.1409   2
  24  -4   0 5382.33 668.081   2
  24   4   0 5456.84 881.565   2
  25  -4   0 101.213 179.635   4
  25   4   0 299.282 362.302   2
  25  -4   0 117.830 122.012   2
  26  -4   0 6638.95 806.571   4
  26  -4   0 8605.58 876.819   2
  27   4   0 109.626 241.299   2
  28   4   0 5502.29 935.312   2
  29   4   0 125.451 212.374   2
  30   4   0 1649.37 529.004   2
  31   4   0 330.121 282.357   2
  32   4   0-325.718 218.798   2
  33   4   0-15.4488 128.909   2
  34   4   0-406.710 342.549   2
  35   4   0 253.283 287.807   2
  36   4   0 1333.36 541.152   2
  37   4   0-61.0185 105.620   2
   0   4   1 102379. 1601.56   3
   0   4  -1 109157. 2807.73   3
   1   4  -1 611.448 209.372   3
  -1   4  -1 142.165 94.1472   3
   2   4  -1 51082.5 1846.57   3
   3   4  -1 29418.7 1384.93   3
   3  -4   1 31701.1 1687.66   1
   4  -4   1 204.472 133.657   1
  -4  -4  -1 174.627 75.0319   3
  -5  -4  -1 110.661 61.2332   3
   5  -4   1 95.4575 91.3492   1
  -6  -4  -1 21350.9 892.380   3
   6  -4   1 25436.4 1500.67   1
   7  -4   1 580.197 273.025   1
   8  -4   1 15166.6 1152.15   1
   9  -4   1 50061.0 2087.09   1
  10  -4   1 56446.6 2213.16   1
  11  -4   1 1022.73 307.327   1
  12  -4   1 4473.60 645.644   1
  12   4  -1 6162.02 761.654   2
  13  -4   1 7608.55 855.485   1
  13   4  -1 6788.44 825.221   2
  14  -4   1 36750.1 1882.38   1
  14   4  -1 36841.1 1929.70   2
  15  -4   1 6032.67 790.162   1
  15   4  -1 6235.21 853.826   2
  16  -4   1 1510.93 413.325   1
  16   4  -1 1853.07 450.570   2
  17  -4  -1 328.682 336.197   1
  17  -4   1 38.9863 113.300   1
  17   4  -1 37.3167 73.0150   2
  18  -4   1 1575.35 463.484   1
  18  -4  -1 2035.67 508.656   1
  18  -4   1 1190.22 234.228   2
  18   4  -1 1446.31 407.201   2
  19  -4  -1 10563.7 1145.68   1
  19  -4   1 8580.82 663.618   2
  19  -4  -1 8593.60 705.020   4
  19   4  -1 9331.40 1077.29   2
  20  -4  -1 1611.70 314.620   4
  20   4  -1 2335.57 547.078   2
  20  -4   1 2022.39 333.374   2
  21  -4  -1 9897.83 800.501   4
  21  -4   1 10066.5 767.184   2
  21   4  -1 12094.9 1267.75   2
  22  -4   1 6824.43 821.732   4
  22  -4  -1 6862.11 682.823   4
  22  -4   1 6232.96 617.381   2
  23  -4   1 1304.51 355.044   4
  23  -4  -1 1251.14 298.306   4
  23   4  -1 1492.79 465.496   2
  23  -4   1 1595.04 326.053   2
  24  -4   1 2892.04 551.841   4
  24   4  -1 4130.21 783.418   2
  25  -4   1 15390.9 1283.31   4
  25  -4  -1 16464.4 1281.64   2
  25   4  -1 15862.5 1544.06   2
  26   4  -1 1348.79 493.625   2
  26  -4  -1 817.909 289.800   2
  26  -4   1 844.068 327.609   4
  27   4  -1 3450.32 732.263   2
  27  -4   1 2553.93 549.599   4
  27  -4  -1 2761.65 539.980   2
  27   4   1 2530.00 618.198   2
  28   4  -1 278.950 177.053   2
  28  -4   1 388.105 211.308   4
  28  -4  -1 847.947 297.575   2
  29  -4   1-181.406 197.200   4
  29   4  -1 301.695 220.480   2
  29  -4  -1 35.8668 42.9238   2
  29   4   1 39.1003 115.066   2
  30   4  -1 549.892 316.531   2
  30   4   1 1329.81 525.718   2
  31   4   1 1238.23 445.553   2
  31   4  -1 1320.29 477.830   2
  32   4  -1 761.968 350.690   2
  32   4   1 940.490 426.433   2
  33   4  -1-1.43772 56.0794   2
  33   4   1 166.841 210.900   2
  34   4  -1-51.6372 176.124   2
  34   4   1 112.003 112.481   2
  35   4  -1 283.961 50.0887   2
  35   4   1 122.880 242.176   2
  36   4   1 28.2553 79.7872   2
  36   4  -1 727.838 401.247   2
  37   4   1 1349.44 537.753   2
   0   4  -2 4328.55 613.756   3
   0   4  -2 4587.92 420.263   2
   1   4  -2 2804.62 495.064   3
  -1   4  -2 2846.30 527.874   3
  -1   4  -2 3096.89 325.957   2
   1   4  -2 3067.37 387.604   2
   2   4  -2 138357. 3476.18   3
  -2   4  -2 146858. 3825.84   3
  -2   4  -2 142181. 2007.65   2
   2   4  -2 141603. 2684.36   2
   3   4  -2 8619.08 870.902   3
  -3   4  -2 8854.10 437.767   2
   3   4  -2 10173.6 754.658   2
   3  -4   2 10416.2 936.139   1
   4   4  -2 13317.7 1058.30   3
  -4   4  -2 13209.6 447.917   2
   4   4  -2 14127.9 911.511   2
   4  -4   2 14138.8 1075.51   1
   5   4  -2 38202.5 1560.21   2
   5  -4   2 39692.2 1803.74   1
   6   4  -2 1813.71 373.182   2
   6  -4   2 1483.76 345.486   1
   7   4  -2 10387.8 865.703   2
   7  -4   2 10786.2 927.880   1
   8  -4   2 96.7008 54.6408   1
   8   4  -2 128.651 127.478   2
   9  -4   2 262.999 163.584   1
   9   4  -2 573.855 226.337   2
  10  -4   2 11121.8 975.553   1
  10   4  -2 10872.7 962.806   2
  11  -4   2 2407.22 464.972   1
  11   4  -2 2517.17 494.376   2
  12  -4   2 656.773 230.678   1
  12   4  -2 1254.61 357.951   2
  13  -4   2 7385.82 816.582   1
  13   4  -2 7061.19 844.574   2
  14  -4   2 17171.7 1285.30   1
  14   4  -2 17907.5 1368.02   2
  15  -4  -2 3840.08 647.067   1
  15   4  -2 3125.92 594.273   2
  15  -4   2 2734.96 511.262   1
  16  -4  -2 162.731 71.8499   4
  16  -4   2 475.686 243.518   1
  16  -4  -2 251.803 281.006   1
  16   4  -2 322.995 259.186   2
  16  -4   2 185.802 68.9858   2
  17  -4  -2 11330.7 627.692   4
  17  -4  -2 14039.3 1255.83   1
  17  -4   2 11260.1 584.086   2
  17   4  -2 13792.8 1268.87   2
  18  -4  -2 4700.26 418.387   4
  18  -4  -2 6216.98 880.907   1
  18  -4   2 5643.89 445.603   2
  18   4  -2 6360.14 884.943   2
  19  -4  -2 36.4068 60.5847   4
  19   4  -2-45.0921 117.864   2
  19  -4  -2 104.885 160.201   1
  19  -4   2 30.7042 31.0405   2
  20  -4   2 432.828 135.460   2
  20   4  -2 672.608 338.285   2
  21   4  -2 10793.2 1202.67   2
  22   4  -2 7588.87 1038.30   2
  23  -4   2 8280.78 1005.51   4
  23   4  -2 9781.44 1179.72   2
  24  -4   2 838.661 324.437   4
  24   4  -2 1182.36 435.175   2
  25  -4   2 4220.84 727.716   4
  25   4  -2 4653.72 845.538   2
  26  -4   2 2753.69 599.532   4
  26   4  -2 2466.25 612.336   2
  27  -4   2 2000.88 502.244   4
  27   4  -2 2020.15 549.778   2
  28  -4   2 1192.26 402.737   4
  28   4  -2 1732.97 515.383   2
  29  -4   2-110.335 107.191   4
  29   4  -2 5.60872 74.1425   2
  30  -4   2 164.764 191.205   4
  30   4  -2-290.823 233.204   2
  31  -4   2-212.078 236.986   4
  31   4  -2-119.189 184.239   2
  31   4   2 33.8008 124.219   2
  32   4  -2 574.683 313.193   2
  32   4   2-121.408 215.077   2
  33   4  -2-180.494 245.950   2
  33   4   2-89.7838 247.180   2
  34   4  -2-64.3399 171.321   2
  34   4   2 139.240 151.510   2
  35   4  -2-272.446 278.044   2
  35   4   2-406.638 271.579   2
  36   4  -2-83.6416 174.963   2
  36   4   2-0.31744 176.002   2
   0   4  -3 353524. 6436.68   3
   0   4  -3 349460. 3990.37   2
   1   4  -3 17320.1 1415.48   3
  -1   4  -3 16233.6 1408.05   3
  -1   4   3 12653.4 535.021   3
  -1   4  -3 15650.5 815.093   2
   1   4  -3 16676.2 923.072   2
   1  -4   3 17943.7 1206.40   1
  -2   4   3 8222.24 499.229   3
   2   4  -3 9739.34 1018.57   3
  -2   4  -3 9660.08 1083.04   3
  -2   4  -3 10252.7 625.042   2
   2   4  -3 9479.92 717.529   2
   2  -4   3 10489.3 898.375   1
   3   4  -3 100.241 112.280   2
   3   4  -3-327.673 344.496   3
   3  -4   3-77.0184 129.451   1
  -3   4  -3-170.002 394.919   3
   4   4  -3 16784.3 1330.15   3
  -4   4  -3 20300.9 1589.69   3
   4   4  -3 18515.4 1078.84   2
   4  -4   3 18222.3 1166.39   1
   5   4  -3 12575.7 934.483   2
   5  -4   3 12317.5 950.158   1
  -6  -4  -3 11752.1 532.881   3
   6   4  -3 14512.0 1030.91   2
   6  -4   3 13817.2 1000.58   1
   7   4  -3 213.639 173.723   2
   7  -4   3 38.5715 79.5611   1
   8  -4   3 5543.70 643.294   1
   8   4  -3 4685.51 617.576   2
   9   4  -3 218.583 99.9155   2
   9  -4   3 86.2051 93.8433   1
  10  -4   3 6973.66 739.238   1
  10   4  -3 7105.07 807.279   2
  10  -4  -3 7519.56 894.029   1
  11   4  -3 2020.66 474.276   2
  11  -4  -3 2018.85 483.145   1
  11  -4   3 1866.77 427.580   1
  12  -4  -3 38967.5 2027.00   1
  12  -4   3 37584.0 1791.73   1
  12   4  -3 37984.1 1934.19   2
  13  -4  -3 13023.0 1208.84   1
  13  -4   3 12764.8 1060.55   1
  13   4  -3 12779.9 1154.47   2
  14  -4   3 787.686 316.050   1
  14   4  -3 1202.39 407.196   2
  14  -4  -3 956.542 335.343   1
  15  -4  -3-19.8703 123.548   1
  15   4  -3 612.041 323.809   2
  16  -4  -3 15602.2 1318.05   1
  16   4  -3 17855.3 1450.25   2
  17  -4   3 457.792 104.606   2
  17   4  -3 879.527 434.020   2
  17  -4  -3 535.124 248.167   1
  18  -4  -3 78.9750 72.2990   1
  18   4  -3 382.466 322.073   2
  19  -4  -3 9089.96 1075.81   1
  19   4  -3 9806.88 1124.43   2
  20  -4  -3 9770.73 1109.23   1
  20   4  -3 10333.4 1179.58   2
  21   4  -3 124.858 170.735   2
  21  -4  -3 211.519 262.895   1
  22   4  -3 1142.94 405.331   2
  23   4  -3-147.806 190.164   2
  24  -4   3-385.876 283.687   4
  24   4  -3-268.180 353.344   2
  25  -4   3 186.359 56.6750   4
  25   4  -3 545.113 289.701   2
  26  -4   3 2509.61 598.261   4
  26   4  -3 2992.31 670.163   2
  27  -4   3 119.888 132.677   4
  27   4  -3 170.741 164.690   2
  28  -4   3 470.129 277.075   4
  28   4  -3 274.160 226.116   2
  29   4  -3 2081.12 556.703   2
  29  -4   3 934.406 405.483   4
  30  -4   3 300.258 257.104   4
  30   4  -3-13.3097 119.871   2
  31  -4   3 795.170 371.941   4
  31   4  -3 1308.16 529.361   2
  32  -4   3 236.166 212.125   4
  32   4  -3-405.341 252.233   2
  33  -4   3 553.558 333.496   4
  33   4  -3 1161.31 479.659   2
  34   4  -3 203.409 149.538   2
  35   4  -3-365.205 335.711   2
  35   4   3-340.814 354.783   2
  36   4   3-437.833 330.200   2
   0   4  -4 100812. 3725.19   3
   0  -4   4 103300. 2694.02   1
   1   4  -4 501.057 372.959   3
   1  -4   4-58.7424 100.495   1
  -1   4  -4 881.152 391.347   3
  -1  -4   4-156.281 167.812   1
   1   4  -4 285.510 210.659   2
  -2   4  -4 64367.5 3095.47   3
   2   4  -4 62520.1 2858.87   3
   2   4  -4 59171.9 1990.25   2
   2  -4   4 60831.9 2016.40   1
  -3   4  -4 33639.9 2267.77   3
   3   4  -4 31297.2 2046.29   3
  -3   4   4 25184.4 1205.70   3
   3   4  -4 32109.4 1521.21   2
   3  -4   4 24747.2 1089.15   2
   3  -4   4 32640.2 1444.16   1
   4   4  -4 1601.54 366.092   2
   4  -4   4 915.237 252.676   1
   4   4  -4 833.111 279.711   3
  -4   4   4 877.221 232.454   3
   4  -4   4 1067.35 218.036   2
  -4   4  -4 548.561 195.694   3
  -5  -4  -4 559.657 136.906   3
   5   4  -4 693.317 225.086   2
   5  -4  -4 540.222 160.130   4
   5   4  -4 476.815 127.280   3
   5  -4   4 632.091 209.888   1
   5  -4   4 502.256 142.601   2
  -5   4  -4 492.191 239.755   3
   6   4  -4 903.827 283.490   2
   6  -4  -4 443.357 129.198   4
   6  -4   4 578.615 138.638   2
  -6  -4  -4 789.666 179.873   3
   6  -4   4 411.320 167.412   1
   7  -4   4 587.650 203.133   1
   7  -4  -4 542.910 135.558   4
   7   4  -4 805.405 264.019   2
   7  -4   4 487.967 113.385   2
  -7  -4  -4 548.158 163.423   3
   8   4  -4 523.206 215.303   2
   8  -4  -4 417.150 103.864   4
   8  -4   4 377.762 95.8758   2
   8  -4   4 740.233 231.622   1
   8  -4  -4 319.202 217.641   1
   9   4  -4 1304.80 350.958   2
   9  -4   4 844.691 130.827   2
   9  -4   4 1306.60 307.009   1
   9  -4  -4 1208.21 346.387   1
  10  -4  -4 537.817 261.232   1
  10   4  -4 265.373 154.159   2
  10  -4   4 296.339 70.9801   2
  10  -4   4 463.315 189.983   1
  11  -4   4 86.5320 31.8494   2
  11   4  -4 26.4854 82.4202   2
  11  -4  -4 42.6145 119.518   1
  11  -4   4 228.320 168.469   1
  12   4  -4 2040.04 480.972   2
  12  -4  -4 1914.09 455.074   1
  12  -4   4 1129.56 133.597   2
  13  -4  -4 9999.32 1056.83   1
  13   4  -4 10578.3 1088.94   2
  14  -4  -4 15965.3 1360.69   1
  14   4  -4 17546.7 1427.21   2
  15  -4  -4 18678.3 1454.89   1
  15   4  -4 18906.2 1515.47   2
  16  -4  -4 3344.04 675.746   1
  16   4  -4 3470.80 687.119   2
  17  -4  -4 22094.7 1620.89   1
  17   4  -4 21769.0 1662.41   2
  18  -4  -4 9253.52 1078.26   1
  18   4  -4 8589.85 1058.32   2
  19   4  -4 620.196 364.934   2
  19  -4  -4 186.122 192.816   1
  20   4  -4 1464.18 467.338   2
  20  -4  -4 810.821 351.585   1
  21  -4  -4 1898.71 514.733   1
  21   4  -4 2379.99 566.698   2
  22   4  -4 2167.03 558.761   2
  23   4  -4 3199.18 685.524   2
  24   4  -4 373.514 276.613   2
  25   4  -4 2390.05 617.120   2
  25  -4   4 1956.13 562.708   4
  26   4  -4 1130.78 444.790   2
  26  -4   4 1314.61 467.485   4
  27   4  -4 816.120 352.010   2
  27  -4   4 1422.63 497.813   4
  28  -4   4-89.2543 178.441   4
  28   4  -4 133.275 242.168   2
  29  -4   4 29.6010 157.849   4
  29   4  -4-207.202 218.042   2
  30  -4   4-54.8710 201.831   4
  30   4  -4 631.325 381.298   2
  31  -4   4 787.081 382.321   4
  31   4  -4 1071.65 464.703   2
  32  -4   4 289.715 247.250   4
  32   4  -4 393.613 283.427   2
  33  -4   4 658.257 368.818   4
  33   4  -4 693.961 342.816   2
  34  -4   4 271.934 190.259   4
  34   4  -4 523.130 380.520   2
  35  -4   4 171.234 216.266   4
   0   4  -5 2805.34 622.575   3
   0  -4   5 2627.81 383.051   1
  -1  -4   5 10.5614 48.2636   1
   1   4  -5-73.3454 149.330   3
  -1   4  -5 200.728 155.042   3
   1  -4   5 148.246 98.3325   1
   2  -4   5 766.946 192.062   1
  -2  -4   5 949.651 233.729   1
   2   4  -5 804.547 358.124   3
   3   4  -5 4695.93 859.914   3
  -3   4  -5 4564.32 888.112   3
   3  -4   5 4264.37 469.951   1
   4  -4   5 24451.7 1140.67   1
   4   4  -5 23931.1 1886.88   3
  -4   4  -5 26316.6 2165.10   3
   4   4  -5 23049.3 1458.39   2
   5   4  -5 1301.89 576.783   3
  -5  -4  -5 330.390 130.662   3
   5  -4   5 221.693 133.060   1
  -5   4  -5 988.337 521.643   3
   5   4  -5 668.724 289.559   2
   6  -4   5 34576.1 1412.97   1
  -6  -4  -5 30847.0 1362.83   3
  -6   4  -5 37327.5 2628.16   3
   6   4  -5 34028.5 1800.45   2
   6  -4  -5 32290.5 1924.38   1
   7  -4   5 3826.02 488.530   1
  -7  -4  -5 3230.71 468.616   3
  -7   4  -5 4476.75 958.266   3
   7   4  -5 3897.45 644.052   2
   7  -4  -5 4384.85 745.174   1
   8  -4   5 14306.2 955.946   1
  -8  -4  -5 13091.5 983.569   3
   8   4  -5 14225.9 1228.78   2
   8  -4  -5 14548.6 1277.39   1
   9   4  -5 102.776 148.009   2
   9  -4  -5 39.6299 177.950   1
  -9  -4  -5 54.2650 77.0594   3
  10  -4  -5 1233.81 381.764   1
  10   4  -5 858.479 301.543   2
  11   4  -5 327.403 140.386   2
  11  -4  -5 370.876 180.580   1
  12   4  -5 141.887 111.697   2
  12  -4  -5-12.3170 164.928   1
  13   4  -5 1449.56 414.627   2
  13  -4  -5 967.654 315.763   1
  14  -4  -5 764.307 304.786   1
  14   4  -5 904.937 384.799   2
  15   4  -5 1317.40 432.092   2
  15  -4  -5 870.300 366.619   1
  16  -4  -5 6813.08 898.323   1
  16   4  -5 9119.27 1109.28   2
  17  -4  -5 513.526 342.669   1
  17   4  -5 698.264 318.880   2
  18  -4  -5 6666.36 906.460   1
  18   4  -5 6591.36 946.272   2
  19   4  -5 106.408 192.097   2
  19  -4  -5 69.3915 203.437   1
  20   4  -5 570.066 322.854   2
  20  -4  -5 982.871 426.963   1
  21   4  -5 4602.16 842.417   2
  22   4  -5-58.1707 141.606   2
  23   4  -5 1335.74 434.555   2
  24   4  -5 1542.55 488.837   2
  25  -4   5 51.2082 83.3917   4
  25   4  -5 280.166 113.493   2
  26   4  -5 170.474 190.137   2
  26  -4   5 287.745 160.937   4
  27  -4   5 147.851 153.690   4
  27   4  -5-57.0415 146.189   2
  28  -4   5 496.578 290.069   4
  28   4  -5 505.909 323.333   2
  29  -4   5 21.1849 177.220   4
  29   4  -5 323.486 269.900   2
  30   4  -5 401.531 270.000   2
  30  -4   5-256.995 222.118   4
  31   4  -5 1670.99 584.121   2
  31  -4   5 1158.61 516.495   4
  32   4  -5 115.494 215.036   2
  32  -4   5 330.607 413.864   4
  33  -4   5 102.231 157.035   4
  34  -4   5 154.084 141.439   4
  35  -4   5 182.467 237.046   4
  36  -4   5 82.6178 193.786   4
   0  -4   6 67640.6 1553.45   1
   0   4  -6 74419.1 3641.85   3
   1  -4   6 1543.11 250.005   1
  -1  -4   6 1082.77 198.691   1
   1  -4  -6 1442.06 514.146   1
   2  -4  -6 580.574 290.523   1
   2   4  -6 399.621 197.783   3
  -2   4  -6 607.798 389.973   3
  -2  -4   6 559.218 146.900   1
   2  -4   6 367.572 82.3815   1
   3  -4   6 5395.95 455.974   1
   3   4  -6 4883.65 918.498   3
   3  -4  -6 5568.62 831.135   1
  -3  -4   6 5578.74 497.954   1
   4   4  -6 14891.4 1603.27   3
  -4   4  -6 14155.4 1709.41   3
  -4  -4   6 11820.2 772.444   1
   4  -4  -6 11691.4 1194.17   1
  -5  -4  -6 681.295 250.630   3
   5  -4  -6 535.951 249.797   1
  -5  -4   6 157.781 61.4210   1
   5   4  -6 266.622 246.582   3
  -6  -4  -6-41.2580 64.2752   3
  -6   4  -6 31.0392 266.569   3
   6  -4  -6 79.3258 156.531   1
  -7  -4  -6 4293.93 598.658   3
  -7   4  -6 4333.90 968.791   3
   7   4  -6 3274.77 592.980   2
   7  -4  -6 4097.58 684.320   1
  -8  -4  -6 139.559 125.556   3
   8   4  -6 19.4545 124.399   2
   8  -4  -6 97.6219 51.9538   1
   9  -4  -6 9.58036 43.8420   1
  -9  -4  -6 163.134 145.673   3
   9   4  -6-108.652 141.088   2
  10  -4  -6-44.5562 86.1929   1
 -10  -4  -6-54.0807 91.7516   3
 -10   4  -6-4.80851 230.675   3
  10   4  -6-14.0480 128.947   2
  11  -4  -6-79.7003 174.757   1
 -11  -4  -6-73.3119 51.0235   3
  11   4  -6-47.4980 94.2620   2
 -12  -4  -6-31.3373 67.0224   3
  12  -4  -6-9.53361 118.508   1
  12   4  -6 236.422 228.117   2
  13  -4  -6 2989.84 588.150   1
  13   4  -6 2587.41 619.421   2
  14  -4  -6 5815.46 826.322   1
  14   4  -6 6685.50 971.505   2
  15  -4  -6 689.806 299.906   1
  15   4  -6 659.046 344.610   2
  16  -4  -6 2606.73 564.176   1
  16   4  -6 2620.19 644.247   2
  17  -4  -6 1848.55 483.090   1
  17   4  -6 2567.75 590.611   2
  18   4  -6 16.9702 142.577   2
  18  -4  -6 315.559 204.196   1
  19   4  -6 252.693 265.803   2
  19  -4  -6-43.6762 58.1023   1
  20   4  -6 3054.99 704.482   2
  21   4  -6 1549.15 524.087   2
  22   4  -6 14.7118 54.4832   2
  23   4  -6 945.157 399.041   2
  24   4  -6 440.830 308.225   2
  25  -4   6 250.049 193.374   4
  25   4  -6 457.279 325.428   2
  26   4  -6 66.4441 251.716   2
  26  -4   6 401.988 282.612   4
  27   4  -6 126.187 187.791   2
  27  -4   6-154.835 230.993   4
  28   4  -6 20.5526 182.117   2
  28  -4   6-132.147 186.048   4
  29   4  -6 56.0208 308.359   2
  29  -4   6 71.6554 176.190   4
  30   4  -6-210.140 246.205   2
  30  -4   6-143.525 202.386   4
  31   4  -6 825.554 429.789   2
  31  -4   6 561.636 366.718   4
  32  -4   6 296.758 271.211   4
  33  -4   6 384.220 339.803   4
   0   4  -7 2541.07 759.004   3
   0  -4  -7 1406.90 417.398   1
   1  -4  -7 1217.40 407.070   1
   1   4  -7 1264.52 580.333   3
   2   4  -7 18470.4 1894.96   3
  -2   4  -7 19506.4 2044.31   3
   2  -4  -7 15114.9 1396.20   1
   3   4  -7 2009.59 680.627   3
   3  -4  -7 2347.61 544.140   1
   4   4  -7 3790.40 895.185   3
  -4   4  -7 3897.91 976.215   3
   4  -4  -7 3020.98 591.567   1
  -5   4  -7 1191.66 602.667   3
   5  -4  -7 853.693 317.290   1
  -6   4  -7 1721.60 661.621   3
   6  -4  -7 1109.40 338.256   1
  -7   4  -7 1218.92 703.874   3
   7  -4  -7 737.227 318.728   1
   8  -4  -7 2994.51 582.850   1
  -8   4  -7 3744.95 1012.01   3
  -9   4  -7 2606.24 1072.38   3
   9  -4  -7 1597.32 428.023   1
  10  -4  -7 6734.66 874.125   1
 -10   4  -7 7912.53 1455.37   3
 -11   4  -7 2529.68 926.017   3
  11  -4  -7 1644.39 458.160   1
 -12   4  -7 1918.45 825.862   3
  12   4  -7 1071.28 388.476   2
  12  -4  -7 929.196 332.693   1
  13  -4  -7 2222.22 506.380   1
 -13   4  -7 2558.61 931.169   3
  13   4  -7 1662.61 490.026   2
  14  -4  -7 1188.00 383.000   1
  14   4  -7 1436.54 451.646   2
  15   4  -7-60.8559 140.402   2
  15  -4  -7-180.579 85.5558   1
  16  -4  -7 354.758 219.391   1
  16   4  -7-183.924 256.098   2
  17  -4  -7 1320.04 419.474   1
  17   4  -7 609.507 281.567   2
  18  -4  -7-100.893 91.0173   1
  18   4  -7 138.690 193.248   2
  19   4  -7 1915.22 597.025   2
  20   4  -7 1799.43 599.952   2
  21   4  -7 1696.64 559.780   2
  22   4  -7 84.4736 210.659   2
  23   4  -7 283.007 230.579   2
  24  -4   7 502.881 226.830   4
  24   4  -7 960.485 458.626   2
  25  -4   7-199.941 379.372   4
  25   4  -7 423.725 349.624   2
  26  -4   7-304.441 360.950   4
  26   4  -7-45.5025 61.1592   2
  27  -4   7-141.454 240.822   4
  27   4  -7 865.269 433.308   2
  28  -4   7-218.080 281.989   4
  28   4  -7 75.9162 114.996   2
  29  -4   7 330.152 331.123   4
   0   4  -8 6500.07 1231.93   3
   0  -4  -8 5076.44 819.272   1
  -1  -4  -8 1672.32 461.776   1
   1  -4  -8 1287.34 405.283   1
  -1   4  -8 1671.94 655.541   3
   2   4  -8 1036.64 480.527   3
  -2   4  -8 1412.73 660.821   3
   2  -4  -8 95.5423 174.292   1
  -2  -4  -8 461.315 226.105   1
   3   4  -8 435.115 381.149   3
  -3   4  -8 1108.12 676.649   3
  -4   4  -8 4433.89 1091.55   3
  -5   4  -8 1655.29 699.764   3
  -6   4  -8 333.801 302.224   3
  -7   4  -8 1588.15 738.013   3
  -8   4  -8 4557.34 1182.93   3
  -9   4  -8 1072.02 752.882   3
 -10   4  -8 165.237 316.898   3
 -11   4  -8-123.084 309.814   3
 -12   4  -8 1696.57 768.210   3
 -13   4  -8 705.057 549.354   3
 -14   4  -8 837.597 573.299   3
 -15   4  -8 1006.51 623.951   3
 -16   4  -8-105.175 218.756   3
 -17   4  -8 1008.36 637.547   3
  19   4  -8 531.619 301.574   2
  20   4  -8 2099.37 667.945   2
  21   4  -8 319.041 245.276   2
  22   4  -8 229.407 234.341   2
  23  -4   8 157.538 200.520   4
  23   4  -8-188.660 262.028   2
  24  -4   8 245.989 299.350   4
  24   4  -8 83.3054 155.650   2
  25  -4   8 160.303 181.555   4
  25   4  -8-187.563 278.562   2
  26   4  -8 43.6703 42.4398   2
   0   4  -9 2898.32 909.687   3
  -1   4  -9 6220.16 1490.83   3
   1   4  -9 1001.48 556.011   3
   2   4  -9 38.8660 358.700   3
  -2   4  -9 425.039 527.936   3
   3   4  -9 1593.78 648.553   3
  -3   4  -9 642.796 451.416   3
  -4   4  -9 297.243 361.849   3
  -5   4  -9 846.736 580.113   3
  -6   4  -9 567.647 371.841   3
  -7   4  -9-126.125 201.357   3
  -8   4  -9 243.685 318.365   3
  -9   4  -9 40.5655 464.746   3
 -10   4  -9 1052.89 583.226   3
 -11   4  -9 415.452 371.953   3
 -12   4  -9 601.438 487.452   3
 -13   4  -9-308.362 338.250   3
 -14   4  -9-95.0333 113.505   3
 -15   4  -9 288.467 346.922   3
 -16   4  -9 387.247 330.195   3
 -17   4  -9 534.133 454.479   3
 -18   4  -9-275.560 339.240   3
 -19   4  -9 478.499 489.687   3
 -20   4  -9 112.313 244.678   3
 -21   4  -9 358.037 338.938   3
   0   4 -10 103.570 335.425   3
   1   4 -10 352.725 428.429   3
  -1   4 -10 103.432 130.165   3
  -2   4 -10 231.471 302.471   3
  -3   4 -10 182.988 295.943   3
  -4   4 -10 757.451 504.773   3
  -5   4 -10-492.841 394.678   3
  -6   4 -10 338.059 220.170   3
  -7   4 -10-80.6950 247.726   3
  -8   4 -10 1121.21 624.412   3
  -9   4 -10 982.912 690.802   3
 -10   4 -10 848.956 619.320   3
 -11   4 -10 1899.85 1003.57   3
 -12   4 -10 3514.93 1180.79   3
 -13   4 -10 885.722 616.066   3
 -14   4 -10 1142.92 729.303   3
 -15   4 -10 695.839 653.154   3
 -16   4 -10 831.197 649.104   3
   0   4 -11 125.395 209.230   3
  -1   4 -11 816.273 593.009   3
  -2   4 -11 639.968 517.401   3
  -3   4 -11 597.180 500.018   3
  -4   4 -11-73.9032 167.209   3
  -5   4 -11 132.198 130.688   3
   0   5   0 1256.41 267.215   3
   1   5   0 58144.6 1792.21   3
  -1   5   0 58599.2 1978.83   3
   2   5   0-50.3059 83.5706   3
  -2   5   0-43.4013 94.3579   3
  -5  -5   0 22338.2 1232.24   3
  -9   5   0 28284.0 1097.77   2
 -10   5   0 81.0769 64.1899   2
 -11   5   0 0.91561 36.5465   2
  11  -5   0-151.166 195.315   1
 -12   5   0 6.24812 40.0631   2
  12  -5   0-46.3955 77.2148   1
  13  -5   0 8664.86 1024.70   1
  14  -5   0 345.317 223.366   1
  15  -5   0 12696.4 1248.63   1
  16  -5   0 231.635 310.858   1
  17  -5   0 2763.91 613.839   1
  18  -5   0 323.075 196.226   1
  19  -5   0 297.898 252.524   1
  20  -5   0 645.955 430.538   1
  21  -5   0 16441.7 1510.48   1
  22   5   0-9.26358 169.274   2
  22  -5   0 622.025 374.531   1
  23   5   0 10078.4 1266.96   2
  24   5   0 519.815 349.987   2
  25   5   0 10936.3 1323.19   2
  26   5   0 460.230 307.155   2
  27   5   0 433.177 339.941   2
  28   5   0 102.565 164.298   2
  29   5   0 351.491 157.925   2
  30   5   0 477.389 301.300   2
  31   5   0-32.1228 149.848   2
  32   5   0 794.624 417.762   2
  33   5   0 1770.05 614.266   2
  34   5   0 91.5244 73.7229   2
  35   5   0 1070.71 479.617   2
   0   5   1-6.30702 43.2773   3
   0   5  -1 1.88200 56.2820   3
   1   5  -1 21683.3 1294.96   3
  -1   5   1 21507.4 936.263   3
  -1   5  -1 22502.6 1398.84   3
   2   5  -1 5466.53 638.816   3
  -2   5  -1 5541.27 715.237   3
   3   5  -1 3655.94 518.119   3
   3  -5   1 4551.42 722.928   1
   4  -5   1 498.829 254.547   1
   5  -5   1 242.600 159.884   1
  -6  -5  -1 14211.8 793.362   3
   6  -5   1 19722.4 1477.38   1
  -7  -5  -1 72.3339 63.5390   3
  -7   5  -1 101.807 45.8585   2
   7  -5   1 143.409 195.654   1
  -8  -5  -1 1090.88 247.682   3
   8  -5   1 1633.43 419.797   1
  -9  -5  -1 8.57070 47.6207   3
   9  -5   1 1123.90 391.084   1
  10  -5   1 29422.3 1776.04   1
  11  -5   1 17550.9 1392.58   1
  12  -5   1 262.966 194.128   1
  13  -5  -1 201.736 193.059   1
  13  -5   1 222.936 175.303   1
  14  -5  -1 3019.86 615.289   1
  14   5  -1 2527.29 497.916   2
  14  -5   1 2628.72 555.937   1
  15  -5   1 952.699 340.045   1
  15   5  -1 556.101 282.696   2
  15  -5  -1 635.562 270.338   1
  16  -5  -1 1534.69 460.051   1
  16  -5   1 2238.35 527.826   1
  16   5  -1 1913.50 477.270   2
  17  -5  -1 2408.64 575.718   1
  17   5  -1 2437.97 555.403   2
  17  -5   1 2566.91 571.239   1
  18  -5  -1 5338.60 834.536   1
  18  -5   1 3954.29 708.270   1
  18   5  -1 4784.63 792.647   2
  19  -5  -1 284.301 244.679   1
  19   5  -1-10.3954 134.854   2
  20  -5   1 4069.81 747.196   1
  20  -5  -1 4310.05 763.033   1
  20   5  -1 2721.60 583.323   2
  21  -5  -1 444.011 270.197   1
  21   5  -1 157.698 172.334   2
  22  -5  -1 865.553 423.012   1
  22   5  -1 660.752 341.235   2
  23   5  -1 180.120 154.256   2
  24   5  -1 276.083 265.386   2
  25  -5   1-65.3104 54.1496   4
  25   5  -1 374.574 250.378   2
  26  -5   1 5207.20 772.544   4
  26   5  -1 7051.49 1088.90   2
  27   5  -1 1009.27 407.792   2
  28   5  -1 1860.41 565.879   2
  28   5   1 2453.99 680.669   2
  29   5  -1 1386.40 523.605   2
  29   5   1 1361.13 449.625   2
  30   5  -1-17.4895 104.600   2
  30   5   1 150.828 190.745   2
  31   5  -1 322.976 214.394   2
  31   5   1 762.747 377.258   2
  32   5  -1 154.021 254.290   2
  32   5   1 678.467 401.655   2
  33   5  -1 892.438 435.269   2
  33   5   1 577.835 437.997   2
  34   5  -1 989.100 462.554   2
  34   5   1 1571.71 584.784   2
  35   5  -1 1296.62 545.397   2
  35   5   1 1037.29 483.017   2
   0   5  -2-139.346 166.195   3
   0   5  -2-28.1502 46.2856   2
   1   5  -2 313.100 179.276   3
  -1   5  -2 461.105 131.710   2
  -1   5  -2 362.713 203.017   3
   1   5  -2 550.110 177.772   2
   2   5  -2 4464.64 664.029   3
  -2   5  -2 5020.94 748.150   3
  -2   5  -2 4656.20 412.350   2
   2   5  -2 4428.60 511.447   2
   2  -5   2 4552.08 708.503   1
   3   5  -2 4425.54 639.324   3
  -3   5  -2 3768.87 651.917   3
  -3   5  -2 3831.21 340.319   2
   3   5  -2 4783.12 546.657   2
   3  -5   2 4869.24 719.905   1
  -4   5  -2 12550.6 1224.88   3
  -4   5  -2 11478.1 506.020   2
   4   5  -2 12814.0 933.992   2
   4   5  -2 12033.2 1094.74   3
   4  -5   2 12967.4 1166.39   1
   5   5  -2 54090.2 1979.29   2
   5  -5   2 59210.7 2485.88   1
   6   5  -2 6474.31 723.188   2
   6  -5   2 6641.40 832.839   1
  -7  -5  -2 2092.51 221.387   3
   7  -5   2 2525.25 503.994   1
   7   5  -2 3280.97 530.197   2
  -8  -5  -2 3320.12 332.199   3
   8   5  -2 4547.87 624.369   2
   8  -5   2 4878.50 705.223   1
   9   5  -2 16237.6 1216.33   2
   9  -5   2 19226.5 1398.25   1
  10  -5   2 2650.11 525.620   1
  10   5  -2 2208.15 471.534   2
  11  -5  -2 360.647 257.914   1
  11  -5   2 217.702 120.376   1
  11   5  -2 312.401 146.369   2
  12  -5  -2 120.537 172.228   1
  12   5  -2 245.897 145.699   2
  12  -5   2-53.6930 107.327   1
  13  -5   2 1795.80 425.229   1
  13  -5  -2 1794.83 464.850   1
  13   5  -2 1382.06 375.625   2
  14  -5   2 240.681 182.696   1
  14  -5  -2-31.5732 119.711   1
  15  -5  -2 5660.86 850.303   1
  15  -5   2 5854.53 813.848   1
  15   5  -2 6502.46 888.794   2
  16  -5   2 3650.00 668.206   1
  16   5  -2 3332.78 642.652   2
  16  -5  -2 3690.49 693.696   1
  17  -5  -2 893.786 386.096   1
  17   5  -2 660.679 324.363   2
  17  -5   2 1066.72 379.268   1
  18  -5  -2 24494.8 1797.49   1
  18  -5   2 20719.0 1606.66   1
  18   5  -2 20571.8 1645.46   2
  19  -5   2 677.309 364.187   1
  19   5  -2 508.293 317.654   2
  19  -5  -2 948.339 382.053   1
  20  -5  -2 1483.11 512.259   1
  20   5  -2 1054.95 434.293   2
  21  -5  -2 11747.6 1291.72   1
  21   5  -2 11598.8 1303.11   2
  22   5  -2 624.027 353.070   2
  22  -5  -2 1337.28 476.220   1
  23   5  -2 480.798 259.552   2
  23  -5  -2 1100.44 423.463   1
  24   5  -2 283.641 210.249   2
  25   5  -2 2907.03 678.941   2
  26  -5   2 274.802 219.827   4
  26   5  -2 448.943 264.824   2
  27  -5   2 1874.26 508.321   4
  27   5  -2 1495.45 493.731   2
  28  -5   2 905.145 334.242   4
  28   5  -2 1157.77 433.908   2
  29  -5   2 444.149 262.486   4
  29   5  -2 106.430 171.864   2
  30   5  -2 679.050 378.774   2
  31   5  -2 430.627 270.997   2
  32   5  -2-188.947 157.137   2
  32   5   2-343.069 277.185   2
  33   5  -2 709.171 383.816   2
  33   5   2-139.775 260.809   2
  34   5  -2 176.198 160.305   2
  34   5   2 242.634 251.996   2
   0   5  -3-20.2942 27.9649   2
   0   5  -3 145.166 180.626   3
   1   5  -3 17140.1 1435.83   3
  -1   5  -3 16257.7 1467.72   3
  -1   5  -3 15735.5 845.133   2
   1   5  -3 15382.2 932.935   2
   1  -5   3 17559.6 1345.25   1
   2   5  -3 20.5496 77.6724   2
   2  -5   3 84.3919 133.072   1
   2   5  -3 383.075 350.012   3
  -2   5  -3-2.02733 53.0488   3
  -2   5  -3 143.172 82.5147   2
   3   5  -3 3097.04 592.813   3
  -3   5   3 2847.12 281.983   3
  -3   5  -3 2527.58 561.239   3
  -3   5  -3 3190.10 325.636   2
   3   5  -3 2498.96 404.796   2
   3  -5  -3 2946.50 609.527   1
   3  -5   3 3305.17 571.423   1
   4  -5  -3 38.1418 100.044   1
   4   5  -3 10.8435 113.047   2
   4   5  -3-58.7804 133.294   3
   4  -5   3 94.0731 106.286   1
  -4   5  -3-167.064 300.037   3
   5   5  -3 26.5190 41.4785   2
  -5   5  -3 129.740 93.3302   3
   5  -5   3 96.1930 112.116   1
   6   5  -3 1561.82 351.612   2
   6  -5  -3 1960.50 525.793   1
   6  -5   3 1864.57 432.076   1
   7   5  -3 18973.8 1257.33   2
   7  -5  -3 17698.6 1529.05   1
   7  -5   3 18811.3 1328.28   1
   8  -5   3 703.572 263.234   1
   8   5  -3 1140.59 326.174   2
   8  -5  -3 920.283 341.101   1
   9  -5   3 7191.52 820.188   1
   9   5  -3 7313.93 829.302   2
   9  -5  -3 6371.57 897.972   1
  10   5  -3 2490.07 522.749   2
  10  -5   3 2227.75 472.644   1
  10  -5  -3 2797.08 631.470   1
  11  -5   3 16712.6 1295.64   1
  11   5  -3 15672.0 1277.76   2
  11  -5  -3 17184.9 1467.27   1
  12  -5  -3 373.909 315.313   1
  12  -5   3 166.193 180.495   1
  12   5  -3 180.819 253.873   2
  13  -5  -3-37.3416 148.761   1
  13   5  -3 262.394 230.953   2
  13  -5   3 224.212 153.060   1
  14  -5  -3 9791.05 1122.52   1
  14  -5   3 10886.9 1092.58   1
  14   5  -3 10250.4 1088.87   2
  15  -5   3 4902.67 744.841   1
  15  -5  -3 4257.76 745.198   1
  15   5  -3 5079.51 807.169   2
  16  -5   3 466.360 319.769   1
  16   5  -3 760.875 384.796   2
  16  -5  -3-75.7054 296.644   1
  17  -5  -3 15405.0 1436.58   1
  17  -5   3 16309.1 1393.56   1
  17   5  -3 14771.0 1392.22   2
  18  -5  -3 4859.66 826.968   1
  18   5  -3 4986.15 835.258   2
  19   5  -3 3429.74 705.616   2
  19  -5  -3 3791.90 741.414   1
  20  -5  -3 1029.02 395.505   1
  20   5  -3 1562.68 493.720   2
  21   5  -3 1531.20 477.704   2
  21  -5  -3 1626.42 499.458   1
  22   5  -3 2431.35 599.464   2
  22  -5  -3 2528.17 615.831   1
  23   5  -3 1179.04 442.868   2
  23  -5  -3 1770.41 509.838   1
  24   5  -3-18.5367 252.550   2
  25   5  -3 84.7858 150.842   2
  26  -5   3-154.653 201.764   4
  26   5  -3-254.293 225.224   2
  27  -5   3-131.568 177.962   4
  27   5  -3-153.703 198.494   2
  28  -5   3 460.451 251.643   4
  28   5  -3-137.804 127.717   2
  29  -5   3 268.274 242.939   4
  29   5  -3 523.635 246.598   2
  30  -5   3 48.5517 151.668   4
  30   5  -3-16.5624 76.7625   2
  31  -5   3-155.130 214.233   4
  31   5  -3 8.67556 230.272   2
  32   5  -3 695.286 368.076   2
  33   5  -3 69.5906 187.431   2
   0  -5   4-175.959 184.577   1
   0   5  -4 14.2624 151.682   3
   0   5  -4 254.354 126.219   2
   1   5  -4 6857.43 984.635   3
  -1   5  -4 6586.52 997.054   3
   1   5  -4 5568.09 603.236   2
  -1  -5   4 5595.56 747.717   1
   1  -5   4 7519.51 847.050   1
   2   5  -4 9454.76 1155.80   3
  -2   5  -4 9742.10 1243.18   3
   2   5  -4 9579.76 815.399   2
   2  -5   4 9746.61 943.117   1
  -3   5   4 3009.18 353.845   3
   3   5  -4 3439.64 672.065   3
  -3   5  -4 4244.92 891.530   3
   3   5  -4 4043.01 547.761   2
   3  -5  -4 4848.48 837.099   1
   3  -5   4 3637.59 577.583   1
  -4   5   4 4021.31 438.459   3
  -4   5  -4 6150.42 1026.59   3
   4   5  -4 5027.88 819.263   3
   4   5  -4 5115.03 638.514   2
   4  -5  -4 5426.77 869.112   1
   4  -5   4 4772.92 641.134   1
   5  -5   4 278.850 156.029   1
   5   5  -4 570.653 225.614   2
   5   5  -4 384.541 178.387   3
   5  -5  -4 413.625 251.223   1
  -5   5  -4 248.145 66.7640   3
   6   5  -4-83.1727 79.2817   2
   6  -5   4-126.995 93.8001   1
  -6   5  -4 139.352 45.1307   3
   6  -5  -4-6.21389 141.186   1
   7   5  -4 281.368 149.520   2
   7  -5   4 674.431 215.644   1
   7  -5  -4 595.190 263.080   1
  -7   5  -4 321.891 242.872   3
   8   5  -4 1556.22 377.467   2
  -8  -5  -4 950.352 145.676   3
   8  -5  -4 1384.40 405.251   1
   8  -5   4 1256.22 325.269   1
   9   5  -4-131.474 167.607   2
  -9  -5  -4 27.2493 50.3549   3
   9  -5  -4 57.1376 110.269   1
   9  -5   4 77.2281 69.7768   1
  10  -5   4 3823.76 597.380   1
  10   5  -4 3107.71 582.544   2
  10  -5  -4 3573.11 695.753   1
  11  -5   4 13487.6 1132.31   1
  11   5  -4 14306.1 1249.15   2
  11  -5  -4 15537.4 1428.11   1
  12  -5   4 14596.9 1191.05   1
  12   5  -4 15456.8 1330.68   2
  12  -5  -4 13726.3 1372.35   1
  13   5  -4 2584.73 583.169   2
  13  -5  -4 1942.06 511.777   1
  13  -5   4 1928.71 500.369   1
  14  -5  -4 10137.4 1155.36   1
  14  -5   4 9382.85 985.405   1
  14   5  -4 10087.6 1107.35   2
  15   5  -4 1702.99 483.826   2
  15  -5  -4 1157.53 418.754   1
  15  -5   4 1447.53 394.327   1
  16   5  -4 241.722 211.204   2
  16  -5  -4-84.5678 107.253   1
  17  -5  -4 27.9260 115.625   1
  17   5  -4 188.095 245.301   2
  18   5  -4 462.469 253.193   2
  18  -5  -4 38.9873 83.0855   1
  19   5  -4 378.281 166.400   2
  19  -5  -4 642.789 335.140   1
  20  -5  -4-66.4573 149.888   1
  20   5  -4-3.37002 78.0085   2
  21   5  -4 759.467 367.760   2
  21  -5  -4 527.005 316.714   1
  22  -5  -4 4499.68 826.559   1
  22   5  -4 5428.62 926.885   2
  23  -5  -4 457.337 336.498   1
  23   5  -4 385.427 288.562   2
  24   5  -4 3575.91 763.383   2
  25   5  -4 932.483 423.561   2
  26   5  -4-81.6562 201.258   2
  27  -5   4-13.8749 73.3131   4
  27   5  -4 205.916 208.852   2
  28  -5   4 220.143 109.149   4
  28   5  -4 692.194 384.227   2
  29  -5   4 12.4810 84.8335   4
  29   5  -4 1.45970 139.072   2
  30  -5   4 403.384 310.466   4
  30   5  -4 1366.21 536.102   2
  31  -5   4-7.26988 66.4889   4
  31   5  -4 287.637 246.189   2
  32  -5   4-521.651 319.690   4
  32   5  -4 651.986 349.883   2
  33  -5   4 190.786 198.077   4
   0   5  -5-55.5922 107.425   3
   0  -5   5-7.85655 94.1071   1
  -1  -5   5 2286.79 443.195   1
   1   5  -5 2319.90 623.039   3
  -1   5  -5 2847.17 717.536   3
   1  -5   5 2650.15 458.489   1
  -2  -5   5 1144.38 299.006   1
   2   5  -5 815.684 324.481   3
  -2   5  -5 563.372 300.665   3
   2   5  -5 806.464 258.940   2
   2  -5  -5 455.073 98.9682   1
   2  -5   5 1013.16 272.848   1
   3  -5   5 1206.98 323.708   1
   3  -5  -5 583.006 304.117   1
   3   5  -5 601.751 347.547   3
  -3   5  -5 694.249 455.675   3
   3   5  -5 843.882 276.938   2
   4  -5   5 5043.15 621.196   1
   4   5  -5 5847.17 970.766   3
   4  -5  -5 4334.07 778.914   1
  -4   5  -5 4827.42 967.163   3
   4   5  -5 4892.10 667.992   2
   5   5  -5 76.1609 193.065   3
   5  -5  -5-295.062 260.508   1
   5  -5   5-23.1172 75.7755   1
  -5   5  -5 396.349 656.436   3
   5   5  -5-20.2464 42.2739   2
   6  -5   5 13801.6 1040.39   1
  -6   5  -5 15669.7 1787.61   3
   6   5  -5 14292.6 1199.71   2
   6  -5  -5 13038.5 1356.27   1
   7  -5   5 15041.2 1090.41   1
   7   5  -5 12912.5 1169.18   2
   7  -5  -5 15393.5 1460.56   1
   8  -5   5 7188.84 774.417   1
   8   5  -5 6709.64 873.038   2
   8  -5  -5 7277.07 1074.55   1
   9  -5   5 23744.9 1405.47   1
  -9   5  -5 25178.2 2333.22   3
   9   5  -5 21736.3 1554.51   2
   9  -5  -5 23108.8 1771.23   1
  10   5  -5 607.482 286.482   2
  10  -5   5 460.395 231.445   1
  10  -5  -5 326.976 252.226   1
  11   5  -5 334.753 198.089   2
  11  -5  -5 431.161 199.420   1
  11  -5   5 621.828 240.339   1
  12   5  -5 1174.00 402.406   2
  12  -5  -5 1013.81 365.898   1
  13   5  -5 285.597 179.884   2
  13  -5  -5 234.039 168.745   1
  14   5  -5 337.211 254.727   2
  14  -5  -5 137.251 81.6755   1
  15   5  -5-57.4120 170.006   2
  15  -5  -5 118.569 116.242   1
  16  -5  -5 1507.38 431.427   1
  16   5  -5 1635.24 463.271   2
  17   5  -5 1538.33 468.842   2
  17  -5  -5 1629.85 470.500   1
  18   5  -5 235.346 223.302   2
  18  -5  -5 585.919 320.137   1
  19  -5  -5 1499.46 476.337   1
  19   5  -5 1001.34 386.443   2
  20   5  -5 60.8964 77.4849   2
  20  -5  -5 83.7014 136.160   1
  21  -5  -5-10.8800 113.482   1
  21   5  -5 2.43932 62.2388   2
  22  -5  -5 116.417 171.262   1
  22   5  -5 197.527 154.719   2
  23   5  -5 354.012 240.647   2
  23  -5  -5 114.163 255.946   1
  24   5  -5-47.8030 92.2164   2
  25   5  -5 1579.81 534.564   2
  26   5  -5 541.232 310.114   2
  27  -5   5 186.515 175.122   4
  27   5  -5 196.788 219.718   2
  28  -5   5-153.410 222.877   4
  28   5  -5-42.0980 100.218   2
  29  -5   5 92.8562 88.8216   4
  29   5  -5 219.316 220.581   2
  30  -5   5 238.810 248.284   4
  30   5  -5 1005.47 460.119   2
  31  -5   5-149.902 161.542   4
  31   5  -5 505.410 353.755   2
  32  -5   5 1453.52 535.834   4
  33  -5   5 126.848 290.557   4
  34  -5   5 332.749 327.706   4
   0   5  -6 250.987 396.301   3
   0  -5   6-175.828 142.620   1
   1  -5   6 360.122 151.151   1
   1   5  -6-0.57404 85.3164   3
  -1   5  -6 499.802 353.130   3
  -1  -5   6 423.599 158.793   1
   1  -5  -6 175.892 188.372   1
   2  -5  -6 508.640 256.846   1
   2   5  -6 1034.25 550.593   3
  -2   5  -6 1042.45 525.405   3
   2  -5   6 268.912 104.105   1
   3  -5   6 7597.44 701.277   1
   3   5  -6 8440.97 1249.40   3
  -3   5  -6 8576.21 1405.28   3
   3  -5  -6 7097.12 1049.00   1
   4  -5   6 6552.02 639.607   1
  -4   5  -6 6870.45 1267.42   3
   4   5  -6 6116.39 1075.27   3
   4  -5  -6 5975.51 940.196   1
   5   5  -6 444.357 429.522   3
   5  -5  -6 331.157 218.677   1
   5  -5   6 151.883 125.164   1
   6  -5   6 77.7567 56.0942   1
  -6   5  -6 141.109 260.545   3
   6  -5  -6 66.4855 192.200   1
   6   5  -6-32.3573 145.250   2
  -7   5  -6 66.2559 166.606   3
   7  -5  -6 247.814 140.249   1
   7   5  -6 484.855 213.752   2
   7  -5   6 455.326 174.210   1
  -8   5  -6 3547.34 854.160   3
   8  -5  -6 3165.14 659.845   1
   8   5  -6 3292.94 635.655   2
  -9   5  -6 1430.28 580.842   3
   9   5  -6 1091.74 332.434   2
   9  -5  -6 908.587 368.429   1
  10  -5  -6-7.81319 103.231   1
 -10   5  -6-178.978 378.271   3
  10   5  -6 88.5406 124.370   2
  11  -5  -6 38.8935 40.5922   1
  11   5  -6 152.452 223.164   2
  12  -5  -6 654.793 379.762   1
  12   5  -6 254.897 128.458   2
  13  -5  -6 5186.64 837.078   1
  13   5  -6 6321.30 951.839   2
  14  -5  -6 811.365 371.093   1
  14   5  -6 914.476 362.467   2
  15  -5  -6 2043.12 531.461   1
  15   5  -6 1333.38 422.891   2
  16   5  -6 312.041 220.667   2
  16  -5  -6 156.342 202.133   1
  17   5  -6 640.315 312.686   2
  17  -5  -6 341.639 232.795   1
  18   5  -6 130.219 95.9040   2
  18  -5  -6 59.6501 149.013   1
  19   5  -6 1165.64 462.628   2
  19  -5  -6 883.669 349.128   1
  20   5  -6 1544.54 526.732   2
  20  -5  -6 1792.94 538.199   1
  21   5  -6 12.3595 156.220   2
  21  -5  -6 494.231 291.485   1
  22   5  -6-147.040 116.208   2
  22  -5  -6 453.210 299.651   1
  23   5  -6-136.769 132.665   2
  24   5  -6 1519.09 538.480   2
  25   5  -6-66.8072 212.317   2
  26   5  -6 1094.70 465.150   2
  27  -5   6 210.335 201.055   4
  27   5  -6 787.945 473.974   2
  28   5  -6 1092.33 506.351   2
  28  -5   6 613.796 366.560   4
  29   5  -6 801.275 430.814   2
  29  -5   6 856.276 436.307   4
  30  -5   6-22.2894 72.7058   4
  31  -5   6-126.955 152.130   4
   0   5  -7 266.145 421.390   3
   0  -5  -7-72.7581 190.565   1
   1  -5  -7 4072.25 831.172   1
   1   5  -7 5344.69 1112.26   3
  -1   5  -7 5546.88 1106.51   3
  -2   5  -7 6214.04 1280.77   3
   2   5  -7 5000.51 1062.69   3
   2  -5  -7 4879.41 913.695   1
   3   5  -7 3663.97 934.610   3
   3  -5  -7 2564.28 612.779   1
  -3   5  -7 3305.35 901.941   3
   4   5  -7 2155.97 742.369   3
  -4   5  -7 1419.80 695.457   3
   4  -5  -7 906.767 326.196   1
  -5   5  -7 93.1532 428.008   3
   5  -5  -7-33.1300 132.256   1
  -6   5  -7 2660.66 790.407   3
   6  -5  -7 2833.88 615.054   1
  -7   5  -7 740.006 740.834   3
   7  -5  -7 278.298 187.459   1
  -8   5  -7 3577.00 1019.41   3
   8  -5  -7 3090.54 650.269   1
   9  -5  -7 479.487 317.367   1
  -9   5  -7 689.770 605.010   3
  10  -5  -7 1067.19 392.556   1
 -10   5  -7 1019.63 655.269   3
  11  -5  -7 262.595 202.140   1
 -11   5  -7 505.942 434.690   3
  11   5  -7 691.972 335.831   2
  12  -5  -7 360.673 212.410   1
 -12   5  -7 506.156 513.832   3
  12   5  -7 217.893 147.518   2
 -13   5  -7 229.959 87.5116   3
  13  -5  -7 443.790 254.724   1
  13   5  -7 407.056 284.656   2
  14  -5  -7 395.285 234.001   1
 -14   5  -7 6.50495 124.820   3
  14   5  -7 565.510 338.560   2
  15  -5  -7 763.632 320.843   1
  15   5  -7 1043.97 389.420   2
  16  -5  -7-36.8235 99.4659   1
  16   5  -7-16.9316 50.1247   2
  17  -5  -7 682.514 302.180   1
  17   5  -7 473.069 258.600   2
  18  -5  -7 1215.93 412.102   1
  18   5  -7 1722.59 556.592   2
  19  -5  -7-42.2330 101.795   1
  19   5  -7-192.557 207.676   2
  20  -5  -7 289.117 214.425   1
  20   5  -7 233.770 239.458   2
  21  -5  -7 39.0672 60.0376   1
  21   5  -7 17.4616 84.2675   2
  22   5  -7 719.647 381.497   2
  23   5  -7 572.936 334.702   2
  24   5  -7 320.645 229.752   2
  25   5  -7 122.808 156.193   2
  26  -5   7 1078.42 492.005   4
  26   5  -7 690.167 394.662   2
  27  -5   7 184.670 257.043   4
  27   5  -7 446.408 312.880   2
  28  -5   7 403.146 311.202   4
   0  -5  -8-192.425 251.351   1
   0   5  -8 58.0879 125.682   3
  -1  -5  -8-274.281 180.025   1
   1  -5  -8-576.981 305.466   1
   1   5  -8 774.367 525.076   3
  -1   5  -8 773.252 730.885   3
   2   5  -8 2425.76 784.271   3
  -2   5  -8 3524.71 978.330   3
   2  -5  -8 1876.17 533.871   1
  -2  -5  -8 2088.45 606.949   1
   3   5  -8 475.025 612.065   3
  -3   5  -8 838.636 496.037   3
   3  -5  -8 835.825 360.386   1
  -4   5  -8 10.0374 199.109   3
   4  -5  -8 186.254 279.251   1
  -5   5  -8 878.750 460.566   3
   5  -5  -8 894.190 354.734   1
  -6   5  -8 2344.80 862.603   3
   6  -5  -8 1636.39 486.536   1
  -7   5  -8 3225.85 1035.22   3
   7  -5  -8 2665.14 649.578   1
   8  -5  -8 1954.48 529.857   1
  -8   5  -8 3583.20 1079.64   3
   9  -5  -8 2340.88 570.528   1
  -9   5  -8 4280.83 1216.96   3
 -10   5  -8 889.765 667.209   3
 -11   5  -8 1657.41 730.017   3
 -12   5  -8 1038.93 685.385   3
 -13   5  -8 81.3047 159.260   3
 -14   5  -8 94.3902 409.840   3
 -15   5  -8 91.0865 122.705   3
 -16   5  -8 60.4261 203.333   3
 -17   5  -8 598.824 462.071   3
  17   5  -8 394.229 285.424   2
 -18   5  -8 28.4303 263.936   3
  18   5  -8-127.023 220.867   2
 -19   5  -8 719.008 535.755   3
  19   5  -8 460.079 348.383   2
  20   5  -8 2813.03 753.975   2
  21   5  -8 47.9983 120.938   2
  22   5  -8 325.015 240.944   2
  23   5  -8-376.178 290.817   2
  24   5  -8-155.644 238.954   2
  25   5  -8 480.614 325.133   2
   0   5  -9 21.2699 83.3258   3
   1   5  -9 291.318 366.791   3
  -1   5  -9 248.786 327.476   3
   2   5  -9 65.3975 253.808   3
  -2   5  -9 251.130 386.498   3
  -3   5  -9 136.686 262.784   3
  -4   5  -9-152.026 219.262   3
  -5   5  -9 406.688 478.076   3
  -6   5  -9 1208.41 694.708   3
  -7   5  -9 730.027 605.870   3
  -8   5  -9 540.632 471.066   3
  -9   5  -9 189.323 269.478   3
 -10   5  -9 163.245 245.706   3
 -11   5  -9 798.650 614.248   3
 -12   5  -9 1108.33 625.543   3
 -13   5  -9 1130.87 772.990   3
 -14   5  -9 438.188 544.127   3
 -15   5  -9-8.50572 232.042   3
 -16   5  -9-428.269 418.423   3
 -17   5  -9-579.416 491.470   3
 -18   5  -9-598.640 507.112   3
   0   5 -10 508.673 453.800   3
   1   5 -10 1077.75 637.411   3
  -1   5 -10 788.577 471.211   3
  -2   5 -10 1073.17 644.993   3
  -3   5 -10 467.068 477.151   3
  -4   5 -10 488.306 483.024   3
  -5   5 -10 941.294 643.167   3
  -6   5 -10 2493.41 950.051   3
  -7   5 -10 1525.48 720.679   3
  -8   5 -10-19.8271 161.541   3
  -9   5 -10 774.938 663.752   3
 -10   5 -10 1529.55 777.495   3
 -11   5 -10 1170.74 783.506   3
   0   6   0 4631.94 575.190   3
   1   6   0-2.42368 24.0917   3
  -1   6   0 2.03134 61.1771   3
  -2   6   0 2030.94 417.390   3
  -3   6   0 247.442 175.112   3
   3  -6   0 394.257 373.179   1
   4  -6   0 53649.3 2810.58   1
   5  -6   0 89.5026 273.473   1
   6  -6   0 3772.15 770.656   1
   7  -6   0-145.203 183.760   1
   8  -6   0 206.964 65.8894   1
   9  -6   0-51.4881 87.1193   1
  10  -6   0 3854.36 734.091   1
  11  -6   0 132.942 86.1875   1
  12  -6   0 14240.2 1404.19   1
  13  -6   0 122.923 177.316   1
  14  -6   0 389.899 219.232   1
  15  -6   0-79.0338 285.383   1
  16  -6   0 7432.15 1032.02   1
  17  -6   0-29.4622 200.045   1
  18  -6   0 227.501 256.303   1
  19  -6   0 499.975 318.537   1
  20  -6   0 3781.32 762.383   1
  21  -6   0 219.839 330.443   1
  22  -6   0 1936.35 554.426   1
  23   6   0 267.490 291.098   2
  23  -6   0 869.240 405.562   1
  24  -6   0 5689.71 984.807   1
  24   6   0 4736.49 898.668   2
  25   6   0 124.206 303.938   2
  26   6   0 11033.5 1417.74   2
  27   6   0 329.172 290.866   2
  28   6   0 3426.99 818.986   2
  29   6   0 341.959 381.584   2
  30   6   0 367.159 294.229   2
  31   6   0 874.205 458.117   2
  32   6   0 332.027 376.597   2
  33   6   0 358.919 334.332   2
   0   6   1 4493.62 425.607   3
   0   6  -1 5169.87 685.371   3
  -1   6   1 2525.05 337.026   3
   1   6  -1 2355.09 447.694   3
  -1   6  -1 2488.46 491.754   3
   2   6  -1 9872.22 923.899   3
  -2   6   1 11185.8 781.712   3
  -2   6  -1 10261.5 1020.10   3
   2  -6   1 10934.4 1247.06   1
   3  -6   1 134.716 188.659   1
  -3   6  -1 6.93667 79.0096   3
  -3   6   1 125.916 70.1736   3
   4  -6  -1-110.892 151.371   1
   4  -6   1-240.655 308.514   1
  -4   6  -1-100.180 200.392   3
   5  -6  -1 412.353 256.703   1
   5  -6   1 68.0612 124.066   1
   6  -6  -1 7779.58 1072.49   1
   6  -6   1 7113.08 974.569   1
   7  -6  -1 4755.69 852.469   1
   7  -6   1 6816.01 972.503   1
   8  -6  -1 1894.22 521.558   1
   8  -6   1 2307.71 603.813   1
   9  -6  -1 372.216 269.608   1
   9  -6   1 142.062 189.929   1
  10  -6  -1 1623.03 488.561   1
  10  -6   1 2434.28 574.408   1
  11  -6   1 3545.18 686.587   1
  11  -6  -1 3847.26 756.750   1
  12  -6  -1 3237.18 682.424   1
  12  -6   1 3258.30 667.701   1
  13  -6  -1 4871.56 825.323   1
  13  -6   1 4176.32 747.469   1
  14  -6  -1 949.304 333.850   1
  14  -6   1 902.573 353.745   1
  14   6  -1 1078.36 355.775   2
  15  -6  -1 2315.93 572.919   1
  15   6  -1 1739.40 468.945   2
  15  -6   1 1833.92 488.440   1
  16  -6   1 409.330 254.702   1
  16   6  -1-92.9542 159.632   2
  16  -6  -1 420.807 298.663   1
  17  -6   1 455.108 242.067   1
  17   6  -1 179.312 53.7790   2
  18  -6  -1 163.054 82.1019   1
  18  -6   1 82.3480 67.9407   1
  18   6  -1-39.1690 189.872   2
  19  -6   1 4183.60 796.906   1
  19  -6  -1 4361.59 778.931   1
  19   6  -1 4323.77 791.217   2
  20  -6   1 4109.69 797.320   1
  20   6  -1 3332.44 728.637   2
  20  -6  -1 3058.01 685.685   1
  21  -6   1 1620.06 545.664   1
  21  -6  -1 1325.46 463.806   1
  21   6  -1 415.646 288.278   2
  22  -6   1 1149.83 441.832   1
  22  -6  -1 1081.29 472.815   1
  22   6  -1 251.807 287.274   2
  23  -6  -1 12369.8 1425.66   1
  23  -6   1 12428.2 1423.43   1
  23   6  -1 11302.8 1357.22   2
  24  -6  -1-274.962 126.517   1
  24   6  -1 670.109 421.470   2
  25   6  -1 84.0987 86.2007   2
  26   6  -1 1795.81 570.588   2
  27   6  -1 3551.17 829.660   2
  28   6  -1 596.187 415.909   2
  28   6   1 477.262 354.046   2
  29   6  -1 1202.38 519.153   2
  29   6   1 922.301 461.149   2
  30   6  -1 293.816 250.745   2
  30   6   1 456.440 308.885   2
  31   6  -1 187.803 191.583   2
  31   6   1 612.688 347.234   2
  32   6  -1 472.626 309.313   2
  32   6   1 261.782 97.0088   2
  33   6  -1 73.0729 157.507   2
  33   6   1 172.239 218.333   2
   0   6  -2 6520.91 859.292   3
   0   6  -2 6221.08 599.686   2
   1   6  -2 7352.51 896.933   3
  -1   6  -2 7931.97 965.376   3
  -1   6  -2 6985.29 598.335   2
   1   6  -2 7710.92 689.717   2
   2  -6   2 2493.76 604.251   1
  -2   6   2 1876.41 215.252   3
   2   6  -2 1730.65 418.488   3
  -2   6  -2 2844.35 600.562   3
  -2   6  -2 2276.79 317.113   2
   2   6  -2 2368.83 406.624   2
   3   6  -2 11815.2 1122.74   3
  -3   6  -2 11746.0 1242.52   3
  -3   6  -2 11313.3 659.726   2
   3  -6  -2 12834.2 1429.69   1
   3   6  -2 12097.9 940.620   2
   3  -6   2 13811.9 1365.99   1
  -4   6  -2 5811.24 871.141   3
  -4   6  -2 4680.04 381.021   2
   4   6  -2 5235.22 642.449   2
   4  -6  -2 5982.45 953.548   1
   4  -6   2 5614.65 855.613   1
  -5   6  -2 129.460 53.8309   2
   5  -6  -2 228.090 149.064   1
   5  -6   2 207.740 92.7469   1
   5   6  -2 373.556 170.303   2
  -5   6  -2-57.4161 260.641   3
   6  -6  -2 737.397 273.680   1
   6  -6   2 1707.53 454.821   1
   6   6  -2 1389.21 356.336   2
   7  -6  -2-98.1688 168.964   1
   7   6  -2 98.4567 74.8369   2
   7  -6   2 169.997 146.220   1
   8   6  -2 164.545 199.892   2
   8  -6   2 330.226 223.653   1
   9  -6   2 363.369 257.115   1
   9   6  -2 307.575 203.434   2
   9  -6  -2 71.0616 279.045   1
  10   6  -2 15523.3 1289.37   2
  10  -6  -2 16385.9 1565.50   1
  10  -6   2 18206.5 1521.85   1
  11  -6   2 0.18907 112.974   1
  11   6  -2 203.604 163.669   2
  11  -6  -2-26.4370 90.1149   1
  12  -6  -2 497.261 338.895   1
  12  -6   2 146.455 98.8600   1
  12   6  -2 120.723 159.162   2
  13  -6  -2 437.216 328.170   1
  13   6  -2 327.620 252.300   2
  13  -6   2 427.674 263.581   1
  14  -6  -2 62.9852 164.598   1
  14   6  -2 85.5519 101.664   2
  14  -6   2 21.3208 93.4399   1
  15  -6   2 1288.28 418.656   1
  15  -6  -2 1012.90 310.030   1
  15   6  -2 1725.04 459.360   2
  16  -6   2 521.346 298.371   1
  16   6  -2 196.302 206.910   2
  16  -6  -2 40.4178 288.563   1
  17  -6  -2 6557.23 996.513   1
  17  -6   2 6770.25 980.740   1
  17   6  -2 5824.94 910.801   2
  18  -6  -2 1387.30 481.025   1
  18  -6   2 1316.35 444.288   1
  18   6  -2 1587.68 520.706   2
  19  -6  -2 570.153 423.838   1
  19   6  -2 1158.35 464.279   2
  19  -6   2 351.636 282.010   1
  20  -6  -2 6828.05 1040.94   1
  20  -6   2 5963.94 932.831   1
  20   6  -2 5720.68 959.366   2
  21   6  -2 3955.53 807.162   2
  21  -6   2 3951.05 777.806   1
  21  -6  -2 3160.87 741.029   1
  22  -6  -2 4401.96 857.831   1
  22   6  -2 3801.58 799.700   2
  23   6  -2 3166.55 748.806   2
  23  -6  -2 3302.11 758.801   1
  24   6  -2 244.811 216.392   2
  24  -6  -2 1128.21 449.741   1
  25  -6  -2 229.923 187.753   1
  25   6  -2 234.380 294.392   2
  26   6  -2 267.967 210.176   2
  27   6  -2 908.074 435.166   2
  28   6  -2-293.709 245.999   2
  29   6  -2 770.340 329.253   2
  30   6  -2-191.682 265.186   2
  31   6  -2-209.598 145.958   2
  32   6  -2 360.243 321.035   2
  32   6   2-538.233 340.935   2
   0   6  -3 470.174 202.647   2
   0   6  -3 593.050 322.426   3
   0  -6   3 534.794 292.879   1
   1   6  -3 21059.0 1673.95   3
  -1   6  -3 22847.8 1802.34   3
  -1   6  -3 18116.8 944.367   2
   1   6  -3 18957.2 1086.30   2
   1  -6   3 22071.3 1702.01   1
   2  -6   3 2490.75 580.032   1
   2   6  -3 2073.30 505.411   3
  -2   6  -3 2323.99 595.520   3
  -2   6  -3 2647.86 336.824   2
   2   6  -3 2598.93 432.959   2
   3   6  -3 13697.9 1323.51   3
  -3   6  -3 13952.9 1501.80   3
  -3   6  -3 10574.5 618.982   2
   3   6  -3 11624.4 925.569   2
   3  -6  -3 15179.9 1624.26   1
   3  -6   3 13863.8 1318.60   1
   4   6  -3 17565.7 1484.83   3
  -4   6  -3 18826.1 1742.61   3
  -4   6  -3 13440.8 613.520   2
   4   6  -3 16837.7 1143.98   2
   4  -6  -3 20163.1 1807.56   1
   4  -6   3 18230.7 1499.30   1
   5  -6  -3 166.626 103.215   1
   5   6  -3 245.271 185.311   2
  -5   6  -3 268.978 234.084   3
   5  -6   3 53.7774 252.663   1
  -6   6  -3 5998.07 1000.88   3
   6  -6  -3 5098.55 905.293   1
   6   6  -3 5115.42 673.220   2
   6  -6   3 5193.03 787.035   1
   7   6  -3 229.946 166.399   2
   7  -6  -3 344.211 302.309   1
   7  -6   3 493.343 253.372   1
   8   6  -3 7898.13 885.590   2
   8  -6  -3 7987.21 1113.02   1
   8  -6   3 7677.53 952.446   1
   9  -6   3 1104.47 363.230   1
   9   6  -3 1223.18 365.579   2
   9  -6  -3 1403.05 437.214   1
  10   6  -3 682.407 267.832   2
  10  -6   3 541.258 183.553   1
  10  -6  -3 823.653 386.556   1
  11   6  -3 470.664 270.253   2
  11  -6   3 558.024 224.973   1
  11  -6  -3 751.110 325.820   1
  12  -6   3 5547.59 819.110   1
  12   6  -3 5396.00 796.983   2
  12  -6  -3 6502.88 1002.15   1
  13  -6   3 1291.18 436.032   1
  13  -6  -3 1953.25 563.374   1
  13   6  -3 1574.99 452.238   2
  14  -6   3 3111.81 622.656   1
  14  -6  -3 3320.10 698.631   1
  14   6  -3 3599.09 679.877   2
  15   6  -3 3215.93 663.209   2
  15  -6  -3 1765.95 491.435   1
  15  -6   3 3004.99 614.259   1
  16   6  -3 244.860 213.013   2
  16  -6  -3-187.897 217.830   1
  17   6  -3 1813.91 510.977   2
  17  -6   3 1839.46 508.899   1
  17  -6  -3 1425.74 442.109   1
  18  -6  -3 930.866 405.083   1
  18  -6   3 727.213 357.783   1
  18   6  -3 813.939 367.360   2
  19  -6   3 3730.90 739.170   1
  19  -6  -3 3124.60 737.502   1
  19   6  -3 3481.13 705.869   2
  20   6  -3 2205.17 577.888   2
  20  -6  -3 2250.06 621.748   1
  21   6  -3 2289.93 603.499   2
  21  -6  -3 2160.83 591.257   1
  22  -6  -3 501.934 317.808   1
  22   6  -3 186.553 189.475   2
  23   6  -3 1249.53 481.736   2
  23  -6  -3 1744.03 560.708   1
  24   6  -3 1701.94 535.396   2
  24  -6  -3 2006.59 625.295   1
  25  -6  -3 234.654 165.824   1
  25   6  -3 223.491 191.444   2
  26   6  -3 487.266 317.265   2
  27   6  -3 327.726 309.249   2
  28  -6   3-48.5313 148.065   4
  28   6  -3 309.997 220.148   2
  29  -6   3-85.8314 157.103   4
  29   6  -3 95.0094 146.855   2
  30   6  -3 953.732 459.669   2
  31   6  -3-76.5837 245.155   2
  32   6  -3 0.98835 125.254   2
   0  -6   4 955.935 325.854   1
   0   6  -4 1439.78 517.959   3
   0   6  -4 791.520 214.758   2
   1   6  -4 5902.82 959.176   3
  -1   6  -4 6042.51 1005.94   3
  -1   6  -4 4691.53 524.518   2
   1   6  -4 5277.64 603.020   2
  -1  -6   4 5542.36 842.836   1
   1  -6   4 5713.19 824.786   1
   2   6  -4-91.7603 38.3329   2
   2   6  -4 23.1280 190.667   3
   2  -6   4 138.895 134.971   1
  -2   6  -4 0.25876 126.964   3
   3   6  -4 862.287 268.724   2
   3  -6  -4 365.156 309.455   1
   3   6  -4 443.549 260.416   3
  -3   6  -4 907.159 342.668   3
   3  -6   4 515.091 201.164   1
   4   6  -4-87.8687 61.0443   2
   4  -6  -4 32.4461 119.512   1
   4   6  -4 220.231 227.767   3
  -4   6  -4 222.503 340.821   3
   4  -6   4 216.351 214.777   1
   5  -6  -4 5067.29 910.951   1
  -5   6  -4 4421.53 921.243   3
   5   6  -4 4291.35 610.327   2
   5  -6   4 5582.47 794.503   1
   6  -6   4 121.206 160.126   1
   6   6  -4-131.542 94.5368   2
   6  -6  -4 177.695 197.562   1
  -6   6  -4-106.599 144.959   3
   7  -6   4 65.3100 125.292   1
   7   6  -4 37.2778 134.606   2
   7  -6  -4-270.898 253.356   1
  -7   6  -4 104.698 202.931   3
   8   6  -4 190.110 153.441   2
   8  -6   4-29.6467 112.106   1
   8  -6  -4 290.785 345.896   1
  -8   6  -4 467.026 179.941   3
   9   6  -4 1800.35 430.915   2
   9  -6   4 1561.59 414.291   1
   9  -6  -4 2496.77 634.854   1
  10   6  -4 608.882 273.582   2
  10  -6   4 323.856 141.357   1
  10  -6  -4 440.429 294.269   1
  11  -6   4 1740.70 436.124   1
  11   6  -4 1487.14 431.630   2
  11  -6  -4 2035.81 577.594   1
  12  -6  -4 3299.61 728.880   1
  12   6  -4 3611.84 667.598   2
  12  -6   4 2946.45 580.718   1
  13  -6  -4 213.029 318.661   1
  13   6  -4 297.216 257.466   2
  13  -6   4 217.801 174.054   1
  14  -6   4 3241.47 655.706   1
  14   6  -4 3181.26 662.776   2
  14  -6  -4 2733.04 646.354   1
  15  -6  -4 10234.4 1261.95   1
  15  -6   4 11919.6 1213.94   1
  15   6  -4 11734.0 1269.49   2
  16  -6   4 803.705 347.552   1
  16   6  -4 1161.00 413.142   2
  16  -6  -4 923.375 479.539   1
  17  -6   4 5437.16 836.856   1
  17   6  -4 6213.46 940.414   2
  17  -6  -4 4728.02 862.925   1
  18  -6  -4 35.5235 182.889   1
  18   6  -4 41.9995 265.909   2
  19   6  -4 1524.67 484.530   2
  19  -6  -4 1386.97 452.049   1
  20   6  -4 49.1551 244.645   2
  20  -6  -4-80.4647 64.1559   1
  21   6  -4 659.652 306.704   2
  21  -6  -4 251.871 298.511   1
  22   6  -4 157.656 142.095   2
  22  -6  -4 553.632 303.820   1
  23   6  -4 1171.52 447.390   2
  23  -6  -4 1265.51 518.772   1
  24   6  -4 503.209 366.307   2
  24  -6  -4 806.113 397.022   1
  25   6  -4 550.709 324.869   2
  25  -6  -4 330.866 269.907   1
  26   6  -4 254.106 222.371   2
  27   6  -4 810.564 416.859   2
  28   6  -4-325.166 291.401   2
  29  -6   4 191.269 218.835   4
  29   6  -4 294.882 291.983   2
  30  -6   4 554.863 335.557   4
  30   6  -4 601.746 360.885   2
  31  -6   4-143.490 185.125   4
  31   6  -4 63.1466 123.008   2
   0   6  -5 16845.6 2157.65   3
   0  -6   5 9696.58 1053.81   1
   1   6  -5 37726.5 2616.68   3
  -1   6  -5 42274.6 2827.74   3
  -1  -6   5 39707.8 2146.55   1
   1  -6   5 39920.3 2082.35   1
  -2  -6   5-186.002 175.205   1
   2   6  -5 104.877 115.698   3
   2  -6   5-499.176 268.010   1
   2  -6  -5 709.310 374.910   1
   2   6  -5 534.335 255.168   2
   3   6  -5 5482.73 947.999   3
  -3   6  -5 6589.28 1152.24   3
   3   6  -5 5761.25 718.986   2
  -3  -6   5 5504.06 783.389   1
   3  -6  -5 6485.70 1046.07   1
   3  -6   5 4614.58 667.396   1
   4   6  -5 15791.2 1664.29   3
  -4   6  -5 19024.1 1976.93   3
   4   6  -5 16160.2 1237.04   2
   4  -6  -5 18149.9 1776.93   1
   4  -6   5 16554.5 1289.85   1
   5  -6   5 3691.44 615.335   1
   5  -6  -5 3361.08 890.201   1
  -5   6  -5 3515.01 887.573   3
   5   6  -5 3035.90 565.437   2
   6  -6   5 10596.5 1036.29   1
  -6   6  -5 11834.0 1600.33   3
   6   6  -5 10645.1 1049.85   2
   6  -6  -5 11964.2 1398.67   1
   7  -6  -5 223.775 58.2755   1
   7  -6   5 150.912 164.529   1
   8   6  -5 117.161 115.972   2
   8  -6  -5-147.039 241.548   1
   8  -6   5 45.5631 117.041   1
   9   6  -5 39.9268 125.714   2
   9  -6   5 88.2631 174.110   1
  -9   6  -5 229.966 280.868   3
   9  -6  -5-197.323 246.132   1
  10   6  -5 258.547 173.820   2
  10  -6   5 244.123 143.505   1
 -10   6  -5-170.577 462.689   3
  10  -6  -5 217.325 286.514   1
  11   6  -5-115.729 158.944   2
  11  -6   5 13.9293 70.7549   1
  11  -6  -5 85.3942 192.031   1
  12   6  -5 3035.88 633.501   2
  12  -6  -5 2517.42 684.126   1
  12  -6   5 2837.81 572.117   1
  13   6  -5 3926.59 728.556   2
  13  -6  -5 3376.00 734.479   1
  13  -6   5 3289.42 615.864   1
  14   6  -5 865.256 371.144   2
  14  -6  -5 779.231 510.044   1
  14  -6   5 719.754 370.262   1
  15  -6  -5 5900.88 959.344   1
  15   6  -5 6195.54 943.637   2
  16   6  -5 3551.37 727.927   2
  16  -6  -5 3249.18 732.363   1
  17   6  -5 533.585 305.393   2
  17  -6  -5 264.163 208.477   1
  18   6  -5 65.0689 74.3549   2
  18  -6  -5 179.828 214.365   1
  19   6  -5 271.730 192.494   2
  19  -6  -5 78.5593 154.858   1
  20   6  -5 132.216 152.338   2
  20  -6  -5 359.341 280.500   1
  21  -6  -5 664.136 315.602   1
  21   6  -5 447.730 271.551   2
  22   6  -5 139.458 181.278   2
  22  -6  -5 184.754 172.748   1
  23   6  -5 1373.91 511.635   2
  23  -6  -5 1252.06 488.804   1
  24  -6  -5 348.419 272.777   1
  24   6  -5 446.741 320.533   2
  25   6  -5-316.252 245.779   2
  25  -6  -5 173.314 211.114   1
  26   6  -5 277.294 261.035   2
  27   6  -5 31.5154 164.404   2
  28   6  -5 746.006 410.821   2
  29  -6   5-281.295 279.384   4
  29   6  -5 64.1947 224.553   2
  30  -6   5-398.534 292.310   4
  31  -6   5 169.212 152.316   4
  32  -6   5 85.4960 144.207   4
   0   6  -6 10348.7 1493.97   3
   1   6  -6 3698.47 916.080   3
  -1   6  -6 3995.96 935.717   3
   1  -6  -6 3032.91 881.149   1
   2  -6  -6 3344.58 803.169   1
   2   6  -6 4437.60 1024.03   3
  -2   6  -6 3928.69 917.703   3
   3  -6  -6 1184.86 474.130   1
   3   6  -6 1071.59 494.904   3
  -3   6  -6 2544.45 870.413   3
   4   6  -6 260.116 277.930   3
   4  -6  -6-192.505 93.1347   1
  -4   6  -6 45.6736 198.371   3
   5  -6  -6 967.015 410.695   1
  -5   6  -6 790.819 435.801   3
   5   6  -6 704.960 275.977   2
  -6   6  -6 3748.52 970.070   3
   6  -6  -6 3233.72 728.806   1
   6   6  -6 3039.03 600.740   2
  -7   6  -6 894.083 495.679   3
   7  -6  -6 574.577 266.672   1
   7   6  -6 799.761 322.351   2
  -8   6  -6-21.5492 341.425   3
   8  -6  -6-82.9648 74.4746   1
  -9   6  -6 3514.95 1003.49   3
   9  -6  -6 1953.95 561.408   1
   9   6  -6 1827.51 486.761   2
 -10   6  -6 729.866 479.017   3
  10  -6  -6 734.041 324.903   1
  10   6  -6 1318.09 410.781   2
  11  -6  -6-127.931 186.409   1
 -11   6  -6 1.65574 161.995   3
  11   6  -6 22.4407 136.599   2
  12  -6  -6 417.906 259.446   1
 -12   6  -6 370.749 401.462   3
  12   6  -6 85.6515 89.4389   2
  13   6  -6 9.57494 85.5955   2
  13  -6  -6 273.562 214.769   1
 -13   6  -6 492.033 525.921   3
  14   6  -6-190.508 272.969   2
  14  -6  -6 100.674 131.052   1
  15   6  -6-234.164 250.599   2
  15  -6  -6-92.7097 146.077   1
  16   6  -6-35.2510 116.643   2
  16  -6  -6-120.997 123.220   1
  17   6  -6 1023.91 391.263   2
  17  -6  -6 887.739 388.190   1
  18   6  -6 294.087 214.405   2
  18  -6  -6 42.0326 106.208   1
  19   6  -6 324.661 254.671   2
  19  -6  -6 145.826 191.203   1
  20   6  -6 336.491 249.795   2
  20  -6  -6 89.7753 150.044   1
  21   6  -6 711.009 373.491   2
  21  -6  -6 646.148 373.384   1
  22   6  -6 18.2838 181.500   2
  22  -6  -6 889.769 442.881   1
  23   6  -6 1470.97 541.188   2
  23  -6  -6 1585.00 540.285   1
  24   6  -6 600.110 384.879   2
  24  -6  -6 384.839 273.449   1
  25   6  -6 193.493 213.306   2
  26   6  -6 21.6448 85.0119   2
  27   6  -6-93.8239 102.378   2
  28  -6   6 311.104 302.536   4
  28   6  -6 665.644 392.502   2
  29  -6   6-108.683 163.953   4
   0   6  -7 15654.2 1923.45   3
   0  -6  -7 12125.5 1531.53   1
   1  -6  -7 2186.92 782.834   1
   1   6  -7 5193.67 1185.70   3
   2  -6  -7 85.1216 123.563   1
   2   6  -7 491.871 588.211   3
  -2   6  -7 656.390 606.044   3
   3   6  -7 1329.59 575.325   3
   3  -6  -7 2380.44 707.107   1
  -3   6  -7 2214.16 797.520   3
   4   6  -7 465.889 386.557   3
   4  -6  -7 1009.45 501.568   1
  -4   6  -7 1078.19 558.252   3
  -5   6  -7 1133.49 554.279   3
   5  -6  -7 1221.73 465.418   1
  -6   6  -7 239.785 306.329   3
   6  -6  -7 40.9434 211.239   1
  -7   6  -7 73.7145 242.023   3
   7  -6  -7-140.186 177.084   1
  -8   6  -7-42.7219 244.746   3
   8  -6  -7-232.945 110.870   1
  -9   6  -7 910.176 497.586   3
   9   6  -7 1248.22 425.288   2
   9  -6  -7 954.295 396.997   1
  10  -6  -7 1785.77 547.524   1
 -10   6  -7 2178.83 788.414   3
  10   6  -7 1729.25 503.248   2
  11  -6  -7 444.032 295.491   1
 -11   6  -7-219.196 265.109   3
  11   6  -7 316.223 245.962   2
  12  -6  -7 553.990 288.520   1
 -12   6  -7 1331.33 610.005   3
  12   6  -7 680.248 338.164   2
  13  -6  -7 777.456 300.712   1
 -13   6  -7 1516.86 782.953   3
  13   6  -7 1356.42 479.427   2
 -14   6  -7 210.678 406.742   3
  14  -6  -7-107.610 185.421   1
  14   6  -7-3.37567 75.9790   2
 -15   6  -7 386.742 414.640   3
  15  -6  -7 38.6076 96.0169   1
  15   6  -7 59.6005 136.139   2
  16  -6  -7 354.870 318.157   1
 -16   6  -7 398.759 468.011   3
  16   6  -7 110.320 151.976   2
  17  -6  -7 1041.37 410.949   1
  17   6  -7 969.825 399.636   2
  18  -6  -7 477.995 286.532   1
  18   6  -7 503.520 293.730   2
  19  -6  -7 181.298 194.609   1
  19   6  -7 468.297 296.216   2
  20  -6  -7 2402.09 665.985   1
  20   6  -7 1828.31 584.715   2
  21  -6  -7 1584.54 552.745   1
  21   6  -7 1446.79 575.883   2
  22  -6  -7 1131.66 444.086   1
  22   6  -7 1124.13 524.756   2
  23  -6  -7 377.747 291.929   1
  23   6  -7 253.852 213.311   2
  24   6  -7 144.863 134.654   2
  25   6  -7-177.670 219.326   2
  26   6  -7-13.3585 105.122   2
   0  -6  -8 455.703 205.526   1
   0   6  -8 1262.41 559.986   3
  -1  -6  -8-651.515 362.264   1
   1  -6  -8-248.441 273.949   1
   1   6  -8-1.17756 390.610   3
  -1   6  -8-651.833 418.005   3
   2   6  -8 69.1754 307.657   3
  -2   6  -8-25.5998 217.828   3
   2  -6  -8-58.6927 190.513   1
  -2  -6  -8-242.390 225.766   1
   3   6  -8 1227.01 633.955   3
  -3   6  -8 1433.85 647.552   3
   3  -6  -8 834.702 366.563   1
  -4   6  -8 1382.53 686.249   3
   4  -6  -8 892.981 398.347   1
  -5   6  -8-89.8173 103.587   3
   5  -6  -8-6.05142 83.2866   1
  -6   6  -8 1529.61 624.936   3
   6  -6  -8 1154.36 435.066   1
  -7   6  -8 502.571 555.637   3
   7  -6  -8-101.263 142.419   1
   8  -6  -8 965.264 398.581   1
  -8   6  -8 791.711 507.632   3
   9  -6  -8 250.622 241.120   1
  -9   6  -8 212.145 455.143   3
  10  -6  -8-91.5003 163.382   1
 -10   6  -8-441.041 387.615   3
  11  -6  -8 28.6737 194.138   1
 -11   6  -8 456.479 517.764   3
 -12   6  -8 500.340 563.714   3
  12  -6  -8 318.910 249.424   1
 -13   6  -8 446.397 322.725   3
  13  -6  -8 45.5252 45.5157   1
 -14   6  -8 163.891 255.970   3
 -15   6  -8-702.046 515.347   3
  15   6  -8-140.076 216.222   2
 -16   6  -8 583.033 629.798   3
  16   6  -8-290.070 268.043   2
 -17   6  -8 826.884 587.796   3
  17   6  -8 495.564 343.352   2
 -18   6  -8 108.779 346.344   3
  18   6  -8 8.32435 184.274   2
 -19   6  -8-429.787 427.692   3
  19   6  -8 93.4490 169.305   2
 -20   6  -8-785.720 581.015   3
  20   6  -8 283.021 200.942   2
  21   6  -8-176.751 248.440   2
  22   6  -8-130.031 258.454   2
  23   6  -8-19.9803 101.683   2
   0   6  -9 734.237 484.849   3
   1   6  -9 327.224 391.321   3
  -1   6  -9 679.198 542.566   3
   2   6  -9 622.857 483.672   3
  -2   6  -9 487.547 442.487   3
  -3   6  -9 126.965 247.015   3
  -4   6  -9 264.911 254.779   3
  -5   6  -9-74.9980 79.4171   3
  -6   6  -9-536.949 417.417   3
  -7   6  -9-523.333 419.212   3
  -8   6  -9 85.0611 276.074   3
  -9   6  -9 22.7469 163.038   3
 -10   6  -9 150.570 274.882   3
 -11   6  -9-29.0900 123.185   3
 -12   6  -9 155.562 421.046   3
 -13   6  -9 1116.56 705.412   3
 -14   6  -9 214.239 345.763   3
   0   6 -10 61.7048 116.695   3
   1   6 -10 446.865 457.190   3
  -1   6 -10-110.838 199.873   3
  -2   6 -10 242.020 379.293   3
   0   7   0 1128.50 314.852   3
   1   7   0 410.362 176.735   3
  -1   7   0 523.147 209.154   3
  -2   7   0-54.5162 108.372   3
   2  -7   0-312.526 311.296   1
   3  -7   0 406.331 129.668   1
  -3   7   0 565.485 247.199   3
   4  -7   0 15.0897 264.157   1
  -4   7   0 159.265 178.389   3
  -5   7   0 23680.7 1586.85   3
   5  -7   0 23367.1 2009.44   1
   6  -7   0 337.339 790.731   1
   7  -7   0 14009.2 1534.53   1
   8  -7   0 1031.01 579.702   1
   9  -7   0 35165.5 2421.05   1
  10  -7   0 326.137 261.579   1
  11  -7   0 700.487 359.658   1
  12  -7   0 17.1362 100.200   1
  13  -7   0-103.045 144.374   1
  14  -7   0 118.212 104.446   1
  15  -7   0 104.534 211.201   1
  16  -7   0-110.660 289.622   1
  17  -7   0 5210.36 927.679   1
  18  -7   0 93.6358 260.370   1
  19  -7   0 117.679 160.249   1
  20  -7   0 431.742 322.020   1
  21  -7   0 1914.24 577.646   1
  22  -7   0 588.372 389.733   1
  22   7   0 186.646 248.469   2
  23  -7   0-85.5000 142.901   1
  23   7   0-302.578 283.330   2
  24  -7   0 214.840 172.056   1
  24   7   0 163.931 315.142   2
  25   7   0 790.397 397.199   2
  25  -7   0 235.797 182.308   1
  26   7   0 649.071 378.319   2
  27   7   0 849.069 415.778   2
  28   7   0 687.790 308.531   2
  29   7   0 420.768 344.804   2
  30   7   0 7.97592 50.7261   2
  31   7   0 566.202 356.661   2
   0   7  -1-29.5674 94.6032   3
  -1   7   1 243.454 98.3692   3
   1   7  -1 529.673 241.360   3
  -1   7  -1 248.892 129.116   3
   2   7  -1 3127.83 541.225   3
  -2   7   1 3189.58 435.205   3
  -2   7  -1 3440.72 629.413   3
   2  -7   1 3745.41 757.711   1
   3  -7  -1 1310.46 428.531   1
   3  -7   1 996.881 416.099   1
  -3   7   1 1824.37 354.912   3
  -3   7  -1 1413.49 400.201   3
   4  -7  -1 3824.47 832.618   1
   4  -7   1 4407.24 860.457   1
  -4   7  -1 4753.12 768.326   3
  -4   7   1 4535.25 584.429   3
   5  -7  -1 326.974 165.606   1
   5  -7   1 588.781 289.666   1
  -5   7  -1 726.212 300.074   3
   6  -7  -1-157.264 286.866   1
   6  -7   1-135.820 70.2446   1
  -6   7  -1 73.0409 120.468   3
   7  -7  -1 746.323 549.389   1
   7  -7   1 1184.26 462.074   1
   8  -7  -1 7547.77 1141.31   1
   8  -7   1 8880.12 1205.33   1
   9  -7  -1 5529.07 1041.40   1
   9  -7   1 5171.16 999.672   1
  10  -7  -1 3596.42 810.920   1
  10  -7   1 2920.21 693.539   1
  11  -7   1 2373.15 646.757   1
  11  -7  -1 2441.14 703.566   1
  12  -7  -1 1908.05 591.340   1
  12  -7   1 1772.71 575.706   1
  13  -7  -1 3992.41 830.798   1
  13  -7   1 4544.83 840.444   1
  14  -7  -1 337.482 272.798   1
  14  -7   1-257.477 240.324   1
  14   7  -1 86.5074 136.662   2
  15  -7  -1-134.116 225.737   1
  15  -7   1-39.8815 72.1548   1
  15   7  -1-64.8994 163.194   2
  16   7  -1-44.1866 173.539   2
  16  -7   1 80.7130 132.523   1
  17   7  -1 209.464 52.8415   2
  17  -7  -1 408.258 244.549   1
  18  -7   1 285.338 253.560   1
  18   7  -1 328.347 162.049   2
  18  -7  -1-70.9108 166.831   1
  19  -7  -1 815.751 403.847   1
  19  -7   1 996.116 415.610   1
  19   7  -1 481.884 309.396   2
  20  -7  -1 169.759 182.779   1
  20   7  -1-146.844 236.067   2
  20  -7   1 66.3155 145.321   1
  21  -7   1 251.722 245.284   1
  21   7  -1 415.222 325.947   2
  21  -7  -1 176.031 211.143   1
  22  -7  -1 4337.16 882.874   1
  22   7  -1 3790.77 826.762   2
  22  -7   1 3489.81 792.375   1
  23  -7  -1 185.799 257.117   1
  23  -7   1 102.267 171.741   1
  23   7  -1-181.228 137.954   2
  24   7  -1 3322.06 767.052   2
  24  -7   1 4096.06 867.196   1
  24  -7  -1 4775.91 965.246   1
  25   7  -1 1163.97 516.007   2
  25  -7  -1 927.271 445.663   1
  26  -7  -1 137.876 163.819   1
  26   7  -1 641.877 351.616   2
  27   7  -1 848.548 409.050   2
  28   7  -1 417.262 367.758   2
  28   7   1 464.098 332.313   2
  29   7  -1 162.306 62.4176   2
  29   7   1 35.3122 63.0306   2
  30   7  -1 433.788 393.675   2
  30   7   1-87.8203 169.101   2
  31   7  -1-130.618 291.448   2
  31   7   1 632.898 367.724   2
   0   7  -2 490.661 337.926   3
   0   7  -2 399.393 189.039   2
   1   7  -2 16089.4 1408.71   3
  -1   7  -2 16988.8 1487.49   3
  -1   7  -2 14321.2 938.980   2
   1   7  -2 16270.4 1080.85   2
   1  -7   2 17805.1 1738.13   1
   2  -7   2 1802.54 612.858   1
   2   7  -2 1003.63 328.370   3
  -2   7  -2 1675.02 461.750   3
  -2   7  -2 1244.62 269.749   2
   2   7  -2 1691.40 375.873   2
   3   7  -2 3245.52 605.561   3
   3  -7   2 3818.97 788.906   1
  -3   7  -2 2725.35 620.498   3
   3   7  -2 3062.86 505.407   2
   3  -7  -2 2967.26 745.895   1
   4  -7  -2 692.743 447.028   1
   4  -7   2 729.308 343.876   1
  -4   7  -2 508.110 341.929   3
   4   7  -2 353.433 208.838   2
   5  -7  -2 1154.80 463.313   1
   5  -7   2 1568.75 505.228   1
  -5   7  -2 1041.02 384.933   3
   5   7  -2 702.799 265.276   2
   6  -7  -2 601.014 282.455   1
   6  -7   2 1059.29 422.247   1
  -6   7  -2 718.761 283.990   3
   6   7  -2 990.116 296.887   2
   7  -7  -2 394.578 154.883   1
   7   7  -2 1179.60 341.408   2
  -7   7  -2 1256.05 449.777   3
   7  -7   2 1232.65 431.798   1
   8  -7  -2 1806.91 587.580   1
   8   7  -2 1479.61 383.913   2
   8  -7   2 1958.60 560.317   1
   9   7  -2 648.289 301.403   2
   9  -7  -2 1374.97 490.289   1
   9  -7   2 1808.74 525.939   1
  10  -7   2 3729.28 749.084   1
  10   7  -2 3102.45 607.363   2
  10  -7  -2 3109.03 720.152   1
  11  -7   2 189.158 308.447   1
  11   7  -2 222.733 154.578   2
  11  -7  -2 76.5967 107.111   1
  12  -7   2 300.734 245.750   1
  12   7  -2 49.4877 78.6127   2
  12  -7  -2 634.561 486.422   1
  13  -7  -2 4953.19 905.656   1
  13  -7   2 3837.17 743.389   1
  13   7  -2 4224.24 756.112   2
  14  -7  -2 1316.57 602.100   1
  14   7  -2 952.809 390.139   2
  14  -7   2 1035.18 424.882   1
  15  -7   2 5385.21 903.424   1
  15  -7  -2 5847.69 990.961   1
  15   7  -2 5233.80 874.195   2
  16  -7   2 328.144 281.865   1
  16  -7  -2-20.4124 279.413   1
  16   7  -2 945.533 423.220   2
  17  -7   2 3722.11 767.836   1
  17   7  -2 3113.48 671.439   2
  17  -7  -2 2914.18 743.286   1
  18   7  -2 2282.93 619.314   2
  18  -7   2 2946.19 706.855   1
  18  -7  -2 3232.76 771.224   1
  19  -7  -2 1570.03 548.106   1
  19   7  -2 1588.63 512.651   2
  19  -7   2 989.538 461.152   1
  20  -7  -2 1322.15 501.281   1
  20  -7   2 2292.25 618.834   1
  20   7  -2 1761.35 592.322   2
  21   7  -2 388.433 329.917   2
  21  -7  -2 424.249 407.286   1
  21  -7   2 366.798 383.523   1
  22   7  -2 2447.29 654.050   2
  22  -7   2 2955.18 718.473   1
  22  -7  -2 3156.28 757.585   1
  23  -7  -2 236.788 181.284   1
  23   7  -2-77.6199 143.317   2
  24   7  -2 296.771 268.892   2
  24  -7  -2 209.118 247.993   1
  25  -7  -2 1895.50 598.185   1
  25   7  -2 2164.36 677.102   2
  26   7  -2 1749.63 588.302   2
  26  -7  -2 2178.78 652.320   1
  27   7  -2 179.097 261.899   2
  28   7  -2 330.114 332.013   2
  29   7  -2-73.8433 144.965   2
  30   7  -2 552.957 341.788   2
   0   7  -3 12.5789 28.0848   2
   0   7  -3 26.2159 99.2138   3
   0  -7   3-143.235 205.562   1
   1  -7   3 860.536 387.968   1
   1   7  -3 1028.25 277.894   2
   1   7  -3 658.422 291.444   3
  -1   7  -3 1122.42 389.439   3
   2   7  -3 14397.1 1435.84   3
  -2   7  -3 13651.5 1482.42   3
   2   7  -3 12101.0 959.767   2
   2  -7  -3 15076.9 1754.81   1
   2  -7   3 15156.3 1560.11   1
   3   7  -3 5453.98 901.838   3
  -3   7  -3 6641.34 1063.31   3
   3   7  -3 5207.90 659.249   2
   3  -7  -3 6836.36 1166.19   1
   3  -7   3 6461.33 1020.00   1
   4  -7  -3 60.3722 128.566   1
   4  -7   3 277.788 173.165   1
  -4   7  -3 106.316 83.4290   3
   5  -7  -3 843.265 432.646   1
   5   7  -3 927.997 282.259   2
  -5   7  -3 737.766 380.630   3
   5  -7   3 623.247 271.724   1
   6   7  -3 2586.04 521.895   2
   6  -7  -3 2295.23 693.194   1
  -6   7  -3 2666.52 694.998   3
   6  -7   3 2706.45 629.001   1
   7   7  -3 618.632 262.982   2
   7  -7  -3 80.1272 278.607   1
  -7   7  -3 422.111 327.459   3
   7  -7   3 112.752 117.288   1
   8   7  -3 2130.44 485.089   2
   8  -7  -3 2933.11 760.835   1
  -8   7  -3 2996.22 778.086   3
   8  -7   3 2753.68 640.758   1
   9   7  -3 8164.21 961.150   2
   9  -7  -3 8583.72 1245.08   1
   9  -7   3 9700.86 1210.74   1
  10  -7   3 4904.06 837.995   1
  10   7  -3 2668.51 562.502   2
  10  -7  -3 3081.44 766.412   1
  11  -7   3 281.108 249.649   1
  11   7  -3 431.315 231.830   2
  11  -7  -3 294.418 367.539   1
  12   7  -3 2238.76 545.443   2
  12  -7   3 2218.95 569.208   1
  12  -7  -3 2104.33 611.310   1
  13  -7  -3 175.708 167.024   1
  13   7  -3 87.4470 121.167   2
  13  -7   3-46.9747 175.189   1
  14  -7  -3 322.897 179.471   1
  14   7  -3 259.625 202.983   2
  14  -7   3 292.994 188.912   1
  15  -7   3-119.414 193.899   1
  15  -7  -3-73.2841 135.866   1
  15   7  -3 261.605 228.208   2
  16   7  -3 215.537 212.289   2
  16  -7   3 96.7080 220.587   1
  16  -7  -3 57.7796 61.3125   1
  17   7  -3 3272.77 706.046   2
  17  -7  -3 2858.25 727.321   1
  17  -7   3 4473.42 834.432   1
  18  -7   3 1929.12 555.984   1
  18   7  -3 766.298 352.220   2
  18  -7  -3 1791.87 572.023   1
  19  -7  -3 964.002 429.087   1
  19   7  -3 673.551 327.184   2
  19  -7   3 944.581 448.432   1
  20  -7  -3 2544.49 680.705   1
  20  -7   3 1915.02 563.678   1
  20   7  -3 1862.73 568.937   2
  21   7  -3 271.743 247.712   2
  21  -7  -3 443.915 336.051   1
  21  -7   3 215.778 236.204   1
  22   7  -3 663.233 358.998   2
  22  -7  -3 971.642 465.222   1
  23  -7  -3 2642.22 710.048   1
  23   7  -3 2600.11 699.077   2
  24   7  -3 9.15345 155.557   2
  24  -7  -3 194.434 201.409   1
  25  -7  -3 283.205 211.909   1
  25   7  -3 451.336 338.909   2
  26  -7  -3 598.094 273.750   1
  26   7  -3 1147.78 515.591   2
  27  -7  -3-24.7258 171.810   1
  27   7  -3 136.319 278.666   2
  28   7  -3 29.3749 165.023   2
  29   7  -3 77.7935 198.522   2
  30   7  -3 142.087 200.030   2
   0  -7   4 1.18807 153.207   1
   0   7  -4-70.3371 210.636   3
  -1  -7   4-7.24526 174.765   1
   1  -7   4 119.279 108.756   1
   1   7  -4 72.4404 59.9714   3
  -1   7  -4 452.289 390.414   3
   2   7  -4 3510.31 805.665   3
   2  -7   4 3408.47 724.883   1
  -2   7  -4 3505.40 815.082   3
  -2  -7   4 3044.14 693.903   1
   2  -7  -4 3493.23 786.070   1
   3   7  -4 2025.73 418.252   2
   3  -7  -4 1893.54 585.198   1
   3   7  -4 3478.60 779.684   3
  -3   7  -4 3200.49 741.122   3
   3  -7   4 3062.63 655.973   1
   4   7  -4 823.587 267.285   2
   4   7  -4 887.758 364.416   3
   4  -7  -4 357.168 149.023   1
  -4   7  -4 656.797 323.006   3
   4  -7   4 444.536 246.219   1
   5   7  -4 685.690 265.415   2
   5  -7  -4 517.798 352.270   1
  -5   7  -4 326.995 193.789   3
   5  -7   4 542.631 255.579   1
   6   7  -4 2675.93 522.042   2
   6  -7  -4 3704.41 841.558   1
  -6   7  -4 3469.95 842.800   3
   6  -7   4 3073.31 654.415   1
   7  -7   4 2558.96 591.646   1
   7   7  -4 2097.26 469.023   2
   7  -7  -4 1850.17 585.132   1
  -7   7  -4 2472.25 741.992   3
   8  -7   4 1631.21 471.889   1
   8   7  -4 1482.53 400.308   2
   8  -7  -4 2082.55 601.401   1
  -8   7  -4 1262.91 571.084   3
   9   7  -4 1332.37 417.139   2
   9  -7   4 1479.59 443.108   1
  -9   7  -4 1403.93 570.882   3
   9  -7  -4 2171.65 670.005   1
  10   7  -4 2993.41 595.302   2
  10  -7   4 3305.24 668.761   1
 -10   7  -4 3752.97 912.456   3
  10  -7  -4 3508.55 800.602   1
  11   7  -4 799.768 377.615   2
  11  -7   4 624.734 331.277   1
  11  -7  -4 861.551 667.227   1
  12   7  -4 3782.15 707.899   2
  12  -7   4 4138.42 750.163   1
  12  -7  -4 5018.01 964.716   1
  13  -7  -4 1276.19 545.966   1
  13  -7   4 1486.75 444.026   1
  13   7  -4 1920.93 520.628   2
  14  -7  -4 3633.75 796.073   1
  14   7  -4 3088.72 672.567   2
  14  -7   4 3346.51 680.878   1
  15   7  -4 129.484 159.761   2
  15  -7  -4 25.3402 230.508   1
  15  -7   4 180.127 192.603   1
  16  -7   4 635.816 320.501   1
  16   7  -4 780.760 358.017   2
  16  -7  -4 475.980 258.610   1
  17   7  -4-94.1806 120.840   2
  17  -7  -4 3.82118 118.121   1
  17  -7   4 132.316 145.230   1
  18   7  -4 1084.78 432.116   2
  18  -7   4 927.600 379.908   1
  18  -7  -4 402.399 258.506   1
  19  -7  -4 1486.33 511.385   1
  19   7  -4 2013.12 563.025   2
  19  -7   4 1677.48 530.905   1
  20  -7  -4-95.2403 79.4967   1
  20   7  -4 504.820 324.193   2
  21   7  -4 772.803 422.845   2
  21  -7  -4 125.979 273.866   1
  22   7  -4 538.918 377.585   2
  22  -7  -4 775.405 392.996   1
  23  -7  -4 278.623 265.982   1
  23   7  -4 206.776 180.866   2
  24   7  -4 339.383 281.972   2
  24  -7  -4 298.908 248.237   1
  25   7  -4 268.824 231.990   2
  25  -7  -4 128.156 229.619   1
  26   7  -4 496.866 288.592   2
  26  -7  -4 1047.57 444.352   1
  27   7  -4 411.652 343.257   2
  27  -7  -4-95.2653 137.983   1
  28   7  -4 620.169 399.758   2
  29   7  -4 516.564 330.168   2
   0   7  -5 95.5091 94.5641   3
   0  -7   5-59.5061 46.9481   1
  -1  -7   5 3234.34 654.251   1
   1   7  -5 4636.38 925.592   3
  -1   7  -5 4493.78 945.936   3
   1  -7   5 3843.48 717.385   1
   1  -7  -5 3128.60 761.663   1
   2  -7  -5-95.2274 73.4998   1
  -2  -7   5-75.3217 267.181   1
   2   7  -5 130.787 194.997   3
  -2   7  -5 122.641 199.219   3
   2  -7   5 41.3388 49.3892   1
  -3  -7   5 1377.39 430.139   1
   3  -7  -5 1476.08 605.471   1
   3   7  -5 2833.12 833.943   3
  -3   7  -5 2138.93 716.225   3
   3  -7   5 1345.32 429.116   1
   4   7  -5 7120.82 1161.96   3
   4  -7  -5 5698.82 1066.17   1
  -4   7  -5 6509.41 1189.76   3
   4  -7   5 7421.61 981.867   1
   5  -7   5 1619.46 547.396   1
   5  -7  -5 1948.75 695.405   1
  -5   7  -5 1494.42 631.529   3
   5   7  -5 1160.29 345.837   2
   6  -7   5 5041.20 800.096   1
   6  -7  -5 4379.31 913.391   1
  -6   7  -5 3959.54 934.100   3
   6   7  -5 5015.98 732.320   2
   7   7  -5 367.139 241.154   2
   7  -7   5 367.757 266.976   1
   7  -7  -5 158.724 819.616   1
  -7   7  -5 1168.13 774.639   3
   8  -7   5 10157.1 1124.53   1
  -8   7  -5 10283.1 1618.21   3
   8   7  -5 8276.62 995.820   2
   8  -7  -5 9008.30 1306.90   1
   9   7  -5 243.531 218.757   2
  -9   7  -5 494.390 699.205   3
   9  -7  -5 474.054 548.496   1
   9  -7   5 465.876 248.502   1
  10  -7   5 143.462 192.430   1
  10   7  -5 32.5225 61.6826   2
  10  -7  -5 417.824 218.182   1
  11   7  -5 570.237 261.226   2
  11  -7   5 198.626 149.206   1
 -11   7  -5 401.472 218.562   3
  12  -7  -5 295.186 371.291   1
  12   7  -5 241.749 173.098   2
  12  -7   5 250.986 195.285   1
 -12   7  -5 452.314 339.761   3
  13   7  -5 1757.47 510.777   2
  13  -7  -5 2288.42 667.484   1
  13  -7   5 1631.74 487.995   1
  14   7  -5 594.324 300.686   2
  14  -7  -5 923.129 438.942   1
  14  -7   5 993.935 377.802   1
  15   7  -5 328.304 259.266   2
  15  -7  -5 199.810 171.510   1
  15  -7   5-187.269 186.261   1
  16   7  -5 860.105 377.707   2
  16  -7  -5 624.590 331.590   1
  16  -7   5 592.367 274.048   1
  17   7  -5 1723.76 507.789   2
  17  -7  -5 1918.37 580.086   1
  18   7  -5 159.062 85.6189   2
  18  -7  -5 181.429 141.488   1
  19  -7  -5 234.350 229.466   1
  19   7  -5 448.041 305.635   2
  20   7  -5-137.028 217.020   2
  20  -7  -5-215.023 218.314   1
  21   7  -5-75.8237 68.3198   2
  21  -7  -5 120.417 208.666   1
  22   7  -5-187.228 142.677   2
  22  -7  -5-77.1787 171.712   1
  23   7  -5-116.758 101.563   2
  23  -7  -5-13.5012 86.1501   1
  24   7  -5 135.513 60.4206   2
  24  -7  -5 115.346 198.029   1
  25   7  -5 480.835 363.153   2
  25  -7  -5 377.436 199.110   1
  26  -7  -5 773.063 410.631   1
  26   7  -5 492.562 301.601   2
  27   7  -5-53.9261 115.706   2
  28   7  -5 190.555 251.993   2
   0   7  -6 232.255 387.922   3
   0  -7  -6-262.726 244.568   1
   1  -7  -6 1380.62 503.436   1
   1   7  -6 1523.93 613.783   3
  -1   7  -6 1253.72 515.250   3
   2  -7  -6-99.2374 150.287   1
   2   7  -6-69.3700 220.413   3
  -2   7  -6 395.087 440.807   3
   3   7  -6 130.694 137.258   3
   3  -7  -6 342.344 296.781   1
  -3   7  -6 642.590 457.175   3
   4   7  -6 422.914 345.572   3
   4  -7  -6 305.107 801.400   1
  -4   7  -6 89.1997 315.619   3
   5  -7  -6 5550.22 1052.40   1
  -5   7  -6 4697.21 1055.06   3
  -6   7  -6 86.1681 69.8267   3
   6  -7  -6 657.653 554.660   1
  -7   7  -6 9.33405 128.706   3
   7  -7  -6 260.624 283.204   1
  -8   7  -6 465.499 373.501   3
   8  -7  -6 342.299 309.970   1
  -9   7  -6 546.635 456.980   3
   9  -7  -6 219.147 350.314   1
   9   7  -6 297.023 154.633   2
 -10   7  -6 871.024 485.017   3
  10  -7  -6 1020.10 459.398   1
  10   7  -6 1370.79 425.882   2
  11  -7  -6 211.488 294.924   1
 -11   7  -6 29.7778 298.314   3
  11   7  -6-4.59379 120.123   2
  12   7  -6 33.2596 44.4175   2
 -12   7  -6-397.674 350.447   3
  13   7  -6-101.748 123.513   2
  13  -7  -6-79.9812 162.329   1
 -13   7  -6 171.436 238.221   3
  14   7  -6 264.034 228.675   2
  14  -7  -6 440.776 262.063   1
  15   7  -6-221.724 120.882   2
  15  -7  -6-237.993 275.417   1
 -15   7  -6 235.254 395.218   3
  16   7  -6 142.275 198.066   2
  16  -7  -6-132.901 163.646   1
  17   7  -6 878.615 386.959   2
  17  -7  -6 803.673 372.492   1
  18   7  -6 1106.14 452.057   2
  18  -7  -6 974.030 412.386   1
  19   7  -6 174.446 144.581   2
  19  -7  -6 142.286 195.631   1
  20   7  -6 418.301 291.102   2
  20  -7  -6 316.577 284.656   1
  21   7  -6 442.739 329.299   2
  21  -7  -6 288.879 202.980   1
  22   7  -6-309.112 270.854   2
  22  -7  -6 17.9674 108.373   1
  23   7  -6 53.7781 96.6565   2
  23  -7  -6 247.306 203.812   1
  24   7  -6 211.906 264.396   2
  24  -7  -6 209.165 267.320   1
  25   7  -6-161.191 208.757   2
  25  -7  -6 214.445 217.802   1
  26   7  -6 20.6377 61.1104   2
   0  -7  -7-154.630 78.8401   1
   0   7  -7 74.7123 209.843   3
   1  -7  -7 344.552 275.019   1
   1   7  -7 354.599 386.699   3
  -1   7  -7 423.971 314.870   3
  -1  -7  -7 557.189 338.236   1
   2  -7  -7-11.6896 142.213   1
   2   7  -7 470.764 359.971   3
  -2   7  -7 336.613 365.340   3
   3   7  -7 355.989 416.547   3
   3  -7  -7 256.672 343.367   1
  -3   7  -7 808.086 556.122   3
  -4   7  -7 564.044 395.481   3
   4  -7  -7 549.841 394.447   1
  -5   7  -7-16.3265 137.027   3
   5  -7  -7 286.351 203.272   1
  -6   7  -7 323.494 392.713   3
   6  -7  -7 9.32189 51.9669   1
  -7   7  -7 85.6504 258.362   3
   7  -7  -7 421.387 337.062   1
  -8   7  -7-157.218 227.341   3
   8  -7  -7-88.1964 226.792   1
  -9   7  -7 33.6342 150.036   3
   9  -7  -7-132.559 174.749   1
  10  -7  -7 442.905 293.376   1
 -10   7  -7 238.968 425.636   3
  11  -7  -7 394.247 311.744   1
 -11   7  -7 437.411 459.866   3
  12  -7  -7 496.180 325.850   1
 -12   7  -7 139.411 300.178   3
  12   7  -7 123.134 100.893   2
  13  -7  -7-59.7760 47.8008   1
 -13   7  -7 0.53235 223.383   3
  13   7  -7-16.4976 119.205   2
  14  -7  -7 225.861 268.942   1
 -14   7  -7 653.837 520.512   3
  14   7  -7 383.549 298.183   2
 -15   7  -7 478.375 446.533   3
  15  -7  -7 376.987 265.880   1
  15   7  -7 779.167 388.958   2
  16  -7  -7 193.522 227.020   1
  16   7  -7 41.5675 88.4760   2
  17  -7  -7 161.469 125.362   1
 -17   7  -7 662.476 557.352   3
  17   7  -7 479.748 303.175   2
  18  -7  -7 225.543 207.969   1
 -18   7  -7 626.418 552.566   3
  18   7  -7 687.010 367.108   2
  19  -7  -7 378.353 290.204   1
 -19   7  -7 60.0727 175.319   3
  19   7  -7 107.178 196.744   2
  20  -7  -7 190.534 236.556   1
  20   7  -7-62.1003 140.927   2
  21  -7  -7 257.653 229.627   1
  21   7  -7 454.111 342.784   2
  22  -7  -7 58.2366 193.742   1
  22   7  -7 196.751 164.360   2
  23  -7  -7 12.1722 98.5872   1
  23   7  -7 93.5680 96.3103   2
  24  -7  -7 391.730 325.178   1
  24   7  -7 294.191 227.569   2
   0  -7  -8 236.370 325.963   1
   0   7  -8 379.385 482.245   3
  -1  -7  -8 1098.02 523.374   1
   1   7  -8 1408.46 681.973   3
   1  -7  -8 1092.66 509.081   1
  -1   7  -8 756.417 523.109   3
   2   7  -8 904.250 653.581   3
  -2   7  -8 274.155 302.911   3
   2  -7  -8 408.520 357.883   1
  -2  -7  -8 49.6302 153.613   1
  -3   7  -8 427.240 407.813   3
   3  -7  -8-245.171 281.403   1
  -3  -7  -8-237.040 306.415   1
  -4   7  -8 104.903 249.411   3
   4  -7  -8-110.291 146.105   1
  -5   7  -8-48.3241 160.469   3
   5  -7  -8-74.8518 187.134   1
  -6   7  -8 326.954 405.063   3
   6  -7  -8 142.454 195.695   1
  -7   7  -8 1400.72 716.956   3
   7  -7  -8 433.690 321.868   1
  -8   7  -8 682.469 572.671   3
   8  -7  -8 39.3998 238.531   1
   9  -7  -8 586.750 339.841   1
  -9   7  -8 351.196 458.160   3
  10  -7  -8 472.991 315.463   1
 -10   7  -8 53.1851 272.841   3
  11  -7  -8 381.953 289.492   1
 -11   7  -8 359.072 322.619   3
  12  -7  -8-103.341 188.258   1
 -12   7  -8-171.200 258.140   3
 -13   7  -8 78.6340 187.310   3
  13  -7  -8 100.940 123.134   1
 -14   7  -8 914.867 709.338   3
  14  -7  -8 686.364 366.915   1
 -15   7  -8 193.036 203.824   3
 -16   7  -8-308.515 361.092   3
  17   7  -8 197.598 188.722   2
  18   7  -8 190.687 219.967   2
  19   7  -8-152.071 187.770   2
  20   7  -8 141.646 184.626   2
  21   7  -8-138.728 225.588   2
  22   7  -8 229.670 329.969   2
   0   7  -9 284.636 315.933   3
   1   7  -9 429.914 366.930   3
  -1   7  -9 53.0406 158.194   3
  -2   7  -9 208.169 284.544   3
  -3   7  -9 170.985 257.810   3
  -4   7  -9 495.200 396.247   3
  -5   7  -9 261.798 391.662   3
  -6   7  -9 182.547 368.061   3
  -7   7  -9 225.916 366.815   3
  -8   7  -9 233.621 357.188   3
  -9   7  -9 341.197 499.455   3
   1  -8   0-67.6360 176.472   1
   2  -8   0-240.329 272.035   1
   3  -8   0-16.8702 763.441   1
  -4   8   0 7142.99 886.579   3
   4  -8   0 6930.50 1190.26   1
   5  -8   0-19.8250 495.402   1
  -5   8   0-55.3068 130.936   3
   6  -8   0 997.857 441.826   1
  -6   8   0 792.930 297.842   3
   7  -8   0 160.092 190.448   1
  -7   8   0 89.2150 68.7980   3
   8  -8   0 3381.90 804.201   1
   9  -8   0 286.755 335.390   1
  10  -8   0 4576.37 958.976   1
  11  -8   0 1513.83 569.061   1
  12  -8   0 9196.56 1326.02   1
  13  -8   0 266.870 335.627   1
  14  -8   0 1338.84 516.460   1
  15  -8   0-309.136 220.062   1
  16  -8   0 3314.51 773.166   1
  17  -8   0-150.879 140.562   1
  18  -8   0 290.320 281.374   1
  19  -8   0 30.5588 153.202   1
  20  -8   0 5338.39 1023.95   1
  21  -8   0 229.648 402.409   1
  21   8   0 249.445 214.223   2
  22   8   0 1873.70 635.851   2
  22  -8   0 2000.14 645.102   1
  23  -8   0 160.185 155.398   1
  23   8   0 91.7195 80.2911   2
  24  -8   0 415.376 340.329   1
  24   8   0 143.038 275.475   2
  25  -8   0-3.20086 217.907   1
  25   8   0 72.6456 255.096   2
  26  -8   0-201.680 309.468   1
  26   8   0 43.4138 110.282   2
  27  -8   0 76.6277 148.251   1
  27   8   0 265.715 255.573   2
  28   8   0 385.955 274.740   2
  29   8   0-265.996 287.536   2
   0   8  -1 14649.2 1262.43   3
   1   8  -1 958.535 345.722   3
  -1   8  -1 904.643 308.061   3
   1  -8   1 1838.78 1019.50   1
   2  -8   1 1546.92 541.560   1
  -2   8  -1 2156.72 509.886   3
   2  -8  -1 2262.95 875.221   1
   3  -8  -1 2437.11 704.745   1
   3  -8   1 2717.83 814.882   1
  -3   8  -1 2072.36 505.332   3
   4  -8  -1 3134.14 867.690   1
   4  -8   1 1315.92 492.144   1
  -4   8  -1 2296.16 553.359   3
   5  -8  -1 1871.39 582.318   1
   5  -8   1 1398.63 583.628   1
  -5   8  -1 1534.00 448.461   3
   6  -8  -1 2987.47 749.870   1
   6  -8   1 3050.79 774.412   1
  -6   8  -1 2730.85 640.170   3
   7  -8  -1 117.741 428.002   1
   7  -8   1 447.947 379.374   1
  -7   8  -1 231.973 183.838   3
   8  -8  -1 3325.07 799.466   1
  -8   8  -1 3536.69 728.361   3
   8  -8   1 3923.05 873.604   1
   9  -8  -1 339.210 318.482   1
   9  -8   1 908.688 519.399   1
  10  -8  -1-95.9784 161.992   1
  10  -8   1 106.976 249.109   1
  11  -8   1 2205.32 626.628   1
  11  -8  -1 2530.48 691.832   1
  12  -8   1 1132.36 503.105   1
  12   8  -1 1380.61 495.738   2
  12  -8  -1 1101.99 454.257   1
  13  -8  -1 345.353 308.669   1
  13  -8   1 978.414 430.103   1
  13   8  -1 389.385 255.152   2
  14  -8  -1 716.526 390.898   1
  14  -8   1 126.866 107.214   1
  14   8  -1 748.489 354.965   2
  15  -8  -1 1778.30 577.500   1
  15  -8   1 2349.09 665.791   1
  15   8  -1 2063.69 573.490   2
  16  -8  -1 984.890 445.332   1
  16  -8   1 1172.62 527.776   1
  16   8  -1 232.714 320.173   2
  17  -8  -1 2920.47 749.165   1
  17   8  -1 4133.04 850.779   2
  17  -8   1 2911.74 721.282   1
  18  -8   1 277.681 221.964   1
  18   8  -1 534.701 364.801   2
  18  -8  -1 757.553 368.871   1
  19  -8   1 587.393 348.946   1
  19   8  -1 316.644 174.319   2
  19  -8  -1 579.067 347.305   1
  20  -8  -1 311.263 364.876   1
  20  -8   1 654.278 435.348   1
  20   8  -1-70.9384 91.5196   2
  21  -8  -1 1624.85 580.152   1
  21   8  -1 1294.39 519.987   2
  21  -8   1 1886.37 617.635   1
  22  -8   1 1789.01 617.148   1
  22   8  -1 1182.00 504.045   2
  22  -8  -1 1426.98 560.903   1
  23  -8   1 1507.10 556.469   1
  23   8  -1 1114.43 464.235   2
  23  -8  -1 1585.14 601.005   1
  24  -8   1 260.224 280.476   1
  24  -8  -1 364.574 301.433   1
  24   8  -1 53.5150 68.1541   2
  25  -8   1 312.251 282.404   1
  25   8  -1 138.390 205.546   2
  25  -8  -1-116.454 131.292   1
  26  -8  -1 192.185 169.637   1
  26   8  -1 694.949 349.503   2
  26  -8   1 379.672 275.337   1
  27   8  -1-3.02553 135.232   2
  27  -8  -1-185.421 50.3436   1
  28   8  -1 100.113 160.631   2
  28   8   1 171.305 172.955   2
  29   8  -1 146.655 249.425   2
   0   8  -2 13805.5 1373.41   3
   0  -8   2 13865.1 1689.13   1
   1  -8   2 145.855 213.728   1
   1   8  -2 345.278 282.187   3
  -1   8  -2 602.181 333.474   3
   2   8  -2 372.554 318.380   3
   2  -8   2 485.649 380.237   1
  -2   8  -2 457.262 298.114   3
   2  -8  -2 616.760 726.052   1
   3  -8  -2 6517.01 1192.50   1
  -3   8  -2 6370.30 987.516   3
   3   8  -2 5630.16 732.470   2
   3  -8   2 7937.44 1232.03   1
   4  -8  -2 239.520 354.491   1
   4  -8   2-77.2514 286.633   1
  -4   8  -2 143.866 194.411   3
   4   8  -2 237.394 167.688   2
   5  -8  -2 1873.27 974.239   1
   5  -8   2 1753.58 594.133   1
  -5   8  -2 932.061 380.568   3
   5   8  -2 1113.07 350.820   2
  -6   8  -2 6061.65 1027.69   3
   6   8  -2 5513.16 773.967   2
   6  -8  -2 7085.46 1222.07   1
   6  -8   2 6059.34 1065.84   1
   7  -8  -2 284.743 611.760   1
  -7   8  -2-63.3258 237.266   3
   7   8  -2 68.0594 68.9193   2
   7  -8   2-4.26049 105.816   1
   8  -8  -2 91.6471 150.186   1
   8   8  -2-3.09017 56.7585   2
  -8   8  -2-2.53347 173.003   3
   8  -8   2 387.653 324.565   1
   9   8  -2 49.4515 126.657   2
  -9   8  -2-194.154 321.116   3
   9  -8  -2 319.795 189.350   1
   9  -8   2-53.6983 138.098   1
  10  -8   2 1860.59 569.851   1
  10   8  -2 1536.89 457.782   2
  10  -8  -2 1528.63 614.249   1
  11  -8   2 927.033 436.702   1
  11   8  -2 1049.52 377.182   2
  11  -8  -2 1206.96 513.429   1
  12  -8   2 1218.97 455.692   1
  12   8  -2 1122.17 391.833   2
  12  -8  -2 1106.46 486.989   1
  13  -8   2-122.295 158.030   1
  13   8  -2 257.404 199.608   2
  14  -8   2-36.9489 141.826   1
  14   8  -2-50.0285 168.970   2
  15  -8  -2-223.831 216.290   1
  15   8  -2 195.733 205.729   2
  15  -8   2 110.297 142.529   1
  16  -8  -2-55.9426 184.093   1
  16   8  -2-42.3359 114.618   2
  17  -8   2 894.044 467.286   1
  17   8  -2 350.916 257.848   2
  17  -8  -2 759.316 492.734   1
  18  -8   2 1833.03 594.699   1
  18   8  -2 1431.92 479.184   2
  18  -8  -2 2196.07 665.643   1
  19   8  -2 550.790 342.725   2
  19  -8   2 777.128 384.414   1
  19  -8  -2 481.432 323.613   1
  20  -8  -2 412.050 311.479   1
  20   8  -2 383.053 251.741   2
  20  -8   2 1098.12 441.082   1
  21  -8   2 278.069 241.881   1
  21  -8  -2-248.660 246.052   1
  21   8  -2-26.8141 100.779   2
  22   8  -2 184.997 121.474   2
  22  -8  -2 569.570 397.303   1
  23  -8   2 1245.14 484.044   1
  23   8  -2 1336.32 542.742   2
  23  -8  -2 1490.89 547.687   1
  24  -8  -2 667.284 385.603   1
  24   8  -2 243.236 283.636   2
  24  -8   2 646.725 362.839   1
  25   8  -2 1351.09 547.509   2
  25  -8  -2 1255.85 541.077   1
  26  -8  -2 533.220 387.513   1
  26   8  -2 278.126 255.994   2
  27  -8  -2-181.199 306.497   1
  27   8  -2 232.265 260.744   2
  28   8  -2 281.539 329.953   2
   0  -8   3-434.873 340.676   1
   0   8  -3-36.7892 132.207   3
   1  -8   3 352.367 181.314   1
   1   8  -3 269.887 145.135   3
  -1   8  -3 509.492 275.507   3
  -1  -8   3 417.810 153.184   1
   2   8  -3 218.608 221.043   3
   2  -8   3 257.450 73.4637   1
  -2   8  -3 555.929 358.626   3
   3  -8  -3 1432.70 637.514   1
   3  -8   3 798.169 521.890   1
  -3   8  -3 593.302 462.489   3
  -4   8  -3 17528.2 1813.41   3
   4  -8  -3 15180.9 1853.02   1
   4  -8   3 17762.2 1796.49   1
   5  -8  -3 2746.51 814.833   1
  -5   8  -3 2127.24 670.014   3
   5  -8   3 2567.23 665.275   1
   6   8  -3 2297.63 503.063   2
   6  -8  -3 2292.59 690.613   1
  -6   8  -3 3524.95 874.681   3
   6  -8   3 3523.50 839.401   1
   7   8  -3 2809.88 572.360   2
   7  -8  -3 2991.25 835.461   1
  -7   8  -3 3187.76 791.146   3
   7  -8   3 3294.81 746.630   1
   8   8  -3 483.483 216.444   2
   8  -8  -3 817.240 379.279   1
  -8   8  -3 339.352 133.902   3
   8  -8   3 566.063 349.728   1
   9  -8   3 108.751 176.844   1
   9   8  -3 74.7525 161.650   2
   9  -8  -3 61.6530 134.397   1
  10  -8   3 44.2613 121.412   1
  10   8  -3 193.389 195.034   2
 -10   8  -3-175.649 268.296   3
  10  -8  -3-478.815 425.813   1
  11  -8   3 28.2789 151.813   1
  11   8  -3 249.445 182.701   2
  11  -8  -3-52.1559 126.574   1
  12   8  -3-189.746 157.941   2
  12  -8   3 286.058 236.712   1
  12  -8  -3-46.9068 239.158   1
  13  -8  -3 53.4764 118.599   1
  13   8  -3 126.407 63.0670   2
  13  -8   3-40.0051 175.132   1
  14  -8  -3 81.9554 143.142   1
  14   8  -3 147.138 122.850   2
  14  -8   3 64.9741 165.966   1
  15  -8   3 381.209 285.707   1
  15  -8  -3 179.950 183.475   1
  15   8  -3 414.590 281.076   2
  16  -8   3-0.79659 89.7976   1
  16  -8  -3 452.714 315.002   1
  16   8  -3 552.315 296.775   2
  17   8  -3 85.2943 214.232   2
  17  -8   3-111.441 190.340   1
  17  -8  -3-115.178 200.718   1
  18   8  -3-323.134 235.029   2
  18  -8   3-74.2512 38.9848   1
  18  -8  -3-144.060 120.551   1
  19  -8   3 334.494 318.734   1
  19   8  -3 113.368 74.0495   2
  19  -8  -3 803.236 407.449   1
  20  -8  -3 674.638 433.550   1
  20   8  -3 1042.74 470.152   2
  20  -8   3 1055.89 444.311   1
  21  -8   3 926.233 449.924   1
  21  -8  -3 445.049 309.127   1
  21   8  -3 498.201 322.728   2
  22   8  -3 2419.10 680.440   2
  22  -8  -3 2747.40 805.398   1
  22  -8   3 3316.56 809.192   1
  23   8  -3 1815.79 610.326   2
  23  -8  -3 2881.89 799.018   1
  23  -8   3 2856.56 752.549   1
  24  -8  -3 680.178 411.353   1
  24   8  -3 606.379 401.661   2
  25   8  -3 126.637 175.139   2
  25  -8  -3 127.438 119.848   1
  26  -8  -3 190.743 227.635   1
  26   8  -3 152.588 159.614   2
  27   8  -3 138.512 144.850   2
  28   8  -3-59.1566 198.779   2
   0  -8   4 934.775 389.241   1
   0   8  -4 735.344 401.791   3
  -1  -8   4 18.5806 86.2666   1
   1   8  -4 474.473 441.572   3
   1  -8   4 313.906 166.653   1
  -1   8  -4 563.048 662.535   3
   1  -8  -4 402.882 281.609   1
   2  -8  -4 6977.05 1242.03   1
   2   8  -4 7416.42 1159.95   3
  -2   8  -4 7627.36 1228.89   3
  -2  -8   4 6791.86 1125.15   1
   2  -8   4 7416.26 1139.57   1
   3  -8  -4 210.750 437.663   1
   3   8  -4 337.262 236.031   3
  -3   8  -4 627.076 583.047   3
   3  -8   4 276.597 330.482   1
  -3  -8   4-124.881 194.453   1
   4  -8  -4 1187.08 545.301   1
  -4   8  -4 1747.05 627.765   3
   4  -8   4 301.181 225.130   1
   5  -8  -4 1178.27 555.834   1
  -5   8  -4 681.096 455.685   3
   5  -8   4 741.399 366.160   1
   6  -8  -4-66.1176 253.419   1
  -6   8  -4-262.418 270.238   3
   6  -8   4-8.55091 126.233   1
   7  -8   4 256.404 244.863   1
   7  -8  -4-268.532 306.978   1
  -7   8  -4 212.577 213.696   3
   8  -8   4 538.359 309.971   1
   8   8  -4 582.678 279.388   2
  -8   8  -4 1097.03 526.299   3
   8  -8  -4 387.146 239.780   1
   9   8  -4 706.979 297.772   2
   9  -8   4 683.757 384.664   1
  -9   8  -4 1024.09 489.123   3
   9  -8  -4 1343.25 543.835   1
  10   8  -4 114.047 110.811   2
  10  -8   4-261.244 300.809   1
 -10   8  -4 278.716 221.385   3
  10  -8  -4 241.644 250.226   1
  11   8  -4 548.718 297.686   2
  11  -8   4 929.902 403.916   1
 -11   8  -4 1087.27 582.291   3
  11  -8  -4 584.702 349.422   1
  12   8  -4 1269.96 431.372   2
 -12   8  -4 1610.67 726.781   3
  12  -8   4 1205.55 479.170   1
  12  -8  -4 1384.05 613.799   1
  13  -8  -4 1451.23 536.257   1
  13   8  -4 324.859 216.847   2
 -13   8  -4 925.793 515.681   3
  13  -8   4 734.922 358.700   1
  14  -8   4 269.667 266.065   1
  14   8  -4 693.344 344.328   2
  15   8  -4 1846.09 545.823   2
  15  -8  -4 1290.16 509.757   1
  15  -8   4 1439.87 456.093   1
  16   8  -4-4.44969 134.257   2
  16  -8  -4 102.502 243.472   1
  16  -8   4 299.532 275.220   1
  17  -8   4 1286.67 485.295   1
  17   8  -4 328.787 237.768   2
  17  -8  -4 539.669 314.775   1
  18   8  -4 332.431 250.395   2
  18  -8   4 330.772 250.371   1
  18  -8  -4 113.342 182.803   1
  19  -8   4 213.437 251.959   1
  19   8  -4 226.278 229.659   2
  19  -8  -4-285.416 284.052   1
  20  -8  -4 116.842 142.679   1
  20   8  -4 164.335 268.303   2
  20  -8   4 385.386 311.446   1
  21   8  -4 679.766 367.551   2
  21  -8  -4 511.750 313.381   1
  21  -8   4 493.687 340.608   1
  22   8  -4 447.490 329.264   2
  22  -8  -4 248.559 69.7043   1
  23   8  -4 182.447 165.557   2
  23  -8  -4 296.876 234.567   1
  24  -8  -4-200.895 178.288   1
  24   8  -4 191.148 209.890   2
  25   8  -4-166.183 109.882   2
  25  -8  -4 40.9000 119.186   1
  26   8  -4 419.269 356.698   2
  27   8  -4 586.438 385.041   2
   0   8  -5 781.847 399.905   3
   0  -8   5 1081.68 422.319   1
   0  -8  -5 371.852 276.445   1
   1   8  -5 260.424 257.975   3
  -1  -8   5-116.122 188.040   1
  -1   8  -5-113.476 163.282   3
   1  -8   5-182.526 99.3066   1
   1  -8  -5 84.3632 240.400   1
   2  -8  -5 1278.72 538.916   1
  -2  -8   5 1333.60 491.738   1
   2   8  -5 853.515 430.392   3
  -2   8  -5 1449.18 545.871   3
   2  -8   5 778.423 363.501   1
  -3  -8   5-344.673 279.179   1
   3   8  -5 305.141 310.404   3
   3  -8  -5 84.2539 524.158   1
  -3   8  -5 716.342 516.459   3
   3  -8   5 276.218 372.922   1
   4  -8  -5 2392.99 734.436   1
  -4   8  -5 2161.28 722.149   3
  -4  -8   5 2348.69 651.821   1
   4  -8   5 2973.72 686.569   1
   5  -8   5 49.4165 163.190   1
   5  -8  -5-45.3201 140.256   1
  -5   8  -5-19.4625 107.873   3
   6  -8   5-87.7351 64.1679   1
   6  -8  -5-296.843 291.075   1
  -6   8  -5-66.4142 178.075   3
   7  -8   5 725.413 351.077   1
  -7   8  -5 562.872 478.516   3
   7  -8  -5 384.897 326.902   1
   8  -8   5 755.160 366.040   1
  -8   8  -5 472.406 397.548   3
   8  -8  -5 1129.63 482.705   1
  -9   8  -5 1313.43 658.268   3
   9  -8   5 1218.34 457.034   1
   9  -8  -5 898.509 535.948   1
 -10   8  -5 404.124 395.955   3
  10  -8  -5 722.484 400.955   1
  10  -8   5 448.660 253.936   1
  11  -8   5 180.365 232.765   1
 -11   8  -5 370.693 429.312   3
  11  -8  -5 1224.88 535.777   1
  12  -8  -5 4162.06 929.062   1
  12   8  -5 3616.31 726.920   2
  12  -8   5 3135.13 699.989   1
 -12   8  -5 3193.06 969.253   3
  13  -8  -5 679.364 512.213   1
  13   8  -5 452.301 317.503   2
  13  -8   5 93.1593 145.566   1
 -13   8  -5 742.257 551.555   3
  14   8  -5 1843.22 520.106   2
  14  -8  -5 3829.21 903.184   1
 -14   8  -5 2944.72 975.019   3
  14  -8   5 2391.03 606.164   1
  15   8  -5 109.397 92.0002   2
  15  -8   5 262.959 276.537   1
  15  -8  -5 236.791 196.913   1
 -15   8  -5 644.360 535.610   3
  16   8  -5 581.549 325.691   2
  16  -8  -5-148.310 227.859   1
  16  -8   5 161.550 260.928   1
  17   8  -5-73.4332 61.8885   2
  17  -8   5 295.321 237.771   1
  17  -8  -5 311.159 255.448   1
  18   8  -5 211.513 227.671   2
  18  -8   5 146.031 230.703   1
  18  -8  -5 135.580 128.844   1
  19   8  -5 135.696 135.228   2
  19  -8  -5-88.0826 122.593   1
  20  -8  -5 155.132 193.833   1
  20   8  -5-52.5009 164.538   2
  21   8  -5 551.790 292.807   2
  21  -8  -5 474.618 345.348   1
  22   8  -5-141.213 169.821   2
  22  -8  -5 331.864 265.674   1
  23   8  -5 108.665 166.011   2
  23  -8  -5 62.2580 184.183   1
  24   8  -5 98.2062 198.138   2
  24  -8  -5-63.6327 121.909   1
  25   8  -5 26.3779 80.1458   2
  26   8  -5 102.609 196.858   2
   0   8  -6 208.376 335.777   3
   0  -8  -6-174.906 345.075   1
   1  -8  -6 985.009 404.265   1
   1   8  -6 1189.50 635.816   3
  -1   8  -6 469.246 352.778   3
  -1  -8  -6 1050.31 515.374   1
   2   8  -6 2223.77 741.125   3
   2  -8  -6 1660.43 700.361   1
  -2   8  -6 1456.55 587.694   3
   3   8  -6 695.350 523.016   3
   3  -8  -6 976.942 555.636   1
  -3   8  -6 516.276 465.426   3
   4  -8  -6 286.758 211.400   1
  -4   8  -6 2034.93 747.700   3
  -5   8  -6 436.899 394.179   3
   5  -8  -6-13.8309 213.481   1
  -6   8  -6 149.647 188.423   3
   6  -8  -6 189.535 239.493   1
  -7   8  -6-242.907 268.173   3
   7  -8  -6-70.3374 178.716   1
  -8   8  -6 75.0411 207.875   3
   8  -8  -6 853.302 435.843   1
  -9   8  -6 967.876 581.692   3
   9  -8  -6 725.619 433.098   1
 -10   8  -6 3633.49 1070.45   3
  10  -8  -6 2557.66 779.595   1
 -11   8  -6 581.736 584.750   3
  11  -8  -6 733.474 404.279   1
  12  -8  -6 698.514 400.452   1
 -12   8  -6 538.321 448.577   3
  13  -8  -6 354.007 253.963   1
 -13   8  -6 21.6626 213.507   3
  14  -8  -6 797.015 442.141   1
 -14   8  -6 591.551 490.015   3
  15  -8  -6 279.144 370.046   1
 -15   8  -6-228.258 287.957   3
  16   8  -6 770.474 368.382   2
  16  -8  -6 1607.16 572.406   1
 -16   8  -6 2195.40 888.667   3
  17   8  -6 463.757 332.641   2
 -17   8  -6 1485.71 789.425   3
  17  -8  -6 365.794 404.777   1
  18   8  -6-63.0164 72.9482   2
 -18   8  -6-249.941 314.095   3
  18  -8  -6-30.5289 77.0275   1
  19   8  -6 41.4457 91.4477   2
  19  -8  -6-49.5784 188.378   1
  20   8  -6 357.692 243.291   2
  20  -8  -6 230.562 123.500   1
  21   8  -6 191.470 223.738   2
  21  -8  -6-72.8922 130.536   1
  22   8  -6 413.888 297.286   2
  22  -8  -6 546.600 350.576   1
  23   8  -6 471.426 347.800   2
  23  -8  -6 361.440 285.903   1
  24   8  -6 52.0409 49.7771   2
   0  -8  -7 1513.73 603.392   1
   0   8  -7 1959.16 753.154   3
  -1  -8  -7 245.712 446.617   1
   1  -8  -7 113.204 386.611   1
   1   8  -7 1252.84 701.007   3
  -1   8  -7 1645.98 734.881   3
   2   8  -7 2519.39 827.049   3
   2  -8  -7 1378.96 561.486   1
  -2   8  -7 1549.82 674.333   3
  -2  -8  -7 1404.22 600.808   1
   3  -8  -7 415.859 431.056   1
  -3   8  -7 307.168 359.874   3
  -4   8  -7 176.822 230.976   3
   4  -8  -7 55.1828 184.484   1
  -5   8  -7 895.367 510.669   3
   5  -8  -7 536.487 343.497   1
  -6   8  -7-50.0591 123.501   3
   6  -8  -7-197.298 274.613   1
  -7   8  -7-38.4736 298.505   3
   7  -8  -7-173.317 174.742   1
  -8   8  -7 227.570 301.173   3
   8  -8  -7 208.498 224.240   1
  -9   8  -7 364.112 437.513   3
   9  -8  -7-308.620 295.032   1
 -10   8  -7 495.204 560.203   3
  10  -8  -7-243.078 221.800   1
  11  -8  -7 575.696 379.335   1
 -11   8  -7 298.437 373.712   3
  12  -8  -7 443.374 343.489   1
 -12   8  -7 37.6820 272.430   3
  13  -8  -7 609.435 392.876   1
 -13   8  -7 792.288 672.402   3
  14  -8  -7 286.381 241.747   1
 -14   8  -7 364.144 416.074   3
 -15   8  -7 119.274 268.449   3
  15  -8  -7 175.871 172.724   1
 -16   8  -7 484.581 485.073   3
  16  -8  -7 550.847 358.002   1
 -17   8  -7-125.941 238.676   3
  17  -8  -7 23.6708 69.6939   1
  18  -8  -7 582.820 365.424   1
  19  -8  -7-125.577 166.200   1
  20  -8  -7 135.979 183.129   1
  21  -8  -7-105.852 155.902   1
   0  -8  -8 443.673 364.191   1
   0   8  -8 220.802 245.032   3
   1   8  -8 320.767 399.205   3
  -1  -8  -8-35.9152 186.349   1
  -1   8  -8 36.3830 222.498   3
   1  -8  -8-62.6990 171.136   1
  -2  -8  -8-356.181 313.024   1
  -2   8  -8 326.651 535.052   3
   2  -8  -8 186.022 306.854   1
  -3   8  -8 608.762 478.976   3
   3  -8  -8 796.351 439.112   1
  -3  -8  -8 30.6442 133.557   1
  -4   8  -8-229.981 275.558   3
   4  -8  -8 254.808 344.745   1
  -4  -8  -8 167.534 204.890   1
  -5   8  -8 342.602 335.865   3
   5  -8  -8-15.4574 111.055   1
  -6   8  -8 671.605 554.084   3
   6  -8  -8-82.3917 223.642   1
  -7   8  -8 140.672 316.867   3
   7  -8  -8-141.127 193.148   1
  -8   8  -8 517.171 478.641   3
   8  -8  -8 207.040 228.404   1
   9  -8  -8 32.3517 135.601   1
  -9   8  -8 360.227 485.616   3
  10  -8  -8 8.75570 120.747   1
 -10   8  -8 367.668 529.177   3
  11  -8  -8 69.0302 193.794   1
 -11   8  -8-275.607 330.431   3
  12  -8  -8 6.66023 131.605   1
  13  -8  -8 264.607 293.948   1
  14  -8  -8 157.809 185.317   1
  15  -8  -8 128.370 211.745   1
   0  -9   0 42.3750 81.5962   1
   1  -9   0 59.9043 89.7836   1
   2  -9   0-94.5839 233.246   1
   3  -9   0 403.101 240.521   1
   4  -9   0-457.831 441.303   1
   5  -9   0-55.5605 362.518   1
   6  -9   0 759.760 943.381   1
   7  -9   0 6845.27 1228.39   1
   8  -9   0 362.074 371.706   1
   9  -9   0 575.865 391.379   1
  10  -9   0 235.333 389.109   1
  11  -9   0 1568.77 604.344   1
  12  -9   0 125.269 373.230   1
  13  -9   0 1205.52 562.264   1
  14  -9   0 697.958 409.273   1
  15  -9   0 86.4315 150.085   1
  16  -9   0-279.605 160.522   1
  17  -9   0 853.049 413.784   1
  18  -9   0 183.606 262.039   1
  19  -9   0 414.154 328.054   1
  20  -9   0 166.948 248.118   1
  20   9   0-22.5931 67.1993   2
  21  -9   0 353.294 283.808   1
  21   9   0-26.0916 150.223   2
  22  -9   0 47.0605 123.498   1
  22   9   0-317.886 265.238   2
  23   9   0-299.886 256.868   2
  23  -9   0-12.0942 106.752   1
  24  -9   0-32.7334 123.251   1
  24   9   0 208.997 232.411   2
  25   9   0-34.0526 54.1254   2
  26   9   0 191.406 262.221   2
   0  -9   1-175.010 244.525   1
   1  -9   1-89.7844 278.426   1
   1  -9  -1 55.9215 212.181   1
   2  -9  -1-49.1254 170.792   1
   2  -9   1-404.783 407.903   1
   3  -9  -1-68.7002 182.862   1
   3  -9   1-206.766 290.911   1
   4  -9  -1-218.581 353.807   1
   4  -9   1 21.6206 85.8513   1
   5  -9  -1 379.831 532.080   1
   5  -9   1 326.124 281.897   1
   6  -9  -1 1742.35 637.545   1
   6  -9   1 1387.73 579.948   1
   7  -9  -1-41.1592 257.952   1
   7  -9   1 391.449 231.675   1
   8  -9  -1 112.822 309.050   1
   8  -9   1 120.247 254.039   1
   9  -9  -1 609.016 397.038   1
   9   9  -1 544.015 322.506   2
   9  -9   1 244.398 298.117   1
  10  -9  -1 1131.62 511.727   1
  10   9  -1 1211.17 448.489   2
  10  -9   1 1299.97 679.812   1
  11   9  -1 1919.42 543.029   2
  11  -9  -1 3547.35 927.720   1
  11  -9   1 3749.11 878.523   1
  12  -9   1 639.820 486.983   1
  12   9  -1 491.596 312.591   2
  12  -9  -1 248.983 232.830   1
  13  -9  -1 889.944 489.667   1
  13  -9   1 813.546 456.077   1
  13   9  -1 290.131 261.374   2
  14  -9  -1 637.228 402.080   1
  14  -9   1 477.396 371.109   1
  14   9  -1 342.069 227.006   2
  15  -9  -1 26.6742 165.215   1
  15  -9   1-155.418 169.784   1
  15   9  -1 89.0783 229.169   2
  16  -9  -1 466.744 258.897   1
  16  -9   1 274.457 261.779   1
  16   9  -1 415.220 323.766   2
  17  -9  -1 58.0779 108.172   1
  17   9  -1 35.1225 149.021   2
  17  -9   1 102.299 145.780   1
  18   9  -1 283.506 234.566   2
  18  -9  -1 811.472 481.005   1
  18  -9   1 421.584 301.079   1
  19  -9   1 489.837 364.436   1
  19   9  -1 484.551 321.798   2
  19  -9  -1 836.243 451.578   1
  20  -9  -1 567.011 322.756   1
  20  -9   1 155.742 177.543   1
  20   9  -1 87.9777 164.594   2
  21  -9  -1 382.921 252.604   1
  21  -9   1-435.248 336.126   1
  21   9  -1-155.133 283.326   2
  22  -9  -1 191.455 217.628   1
  22   9  -1 447.204 342.125   2
  22  -9   1-500.922 268.986   1
  23   9  -1 55.7612 133.967   2
  23  -9  -1 202.121 225.500   1
  24  -9  -1-4.24411 66.8967   1
  24   9  -1-36.3968 75.2619   2
  25  -9   1 221.965 153.601   1
  25   9  -1-330.576 276.082   2
  26   9  -1 37.3689 127.349   2
   0  -9   2-51.2336 257.937   1
   1  -9   2 1470.97 591.621   1
  -1  -9   2 753.438 810.309   1
   1  -9  -2 629.322 716.518   1
   2  -9  -2 4534.10 1114.60   1
   2  -9   2 4543.67 1081.69   1
   3  -9  -2 1369.68 598.471   1
   3  -9   2 830.032 384.434   1
   4  -9  -2 278.030 395.399   1
  -4   9  -2 576.223 332.625   3
   4  -9   2-691.382 395.525   1
   5  -9  -2 753.090 614.542   1
  -5   9  -2 203.378 166.296   3
   5  -9   2 247.230 385.867   1
   6  -9  -2 2311.83 829.622   1
  -6   9  -2 1362.90 501.599   3
   6  -9   2 1861.57 637.927   1
   7  -9  -2 1623.79 621.336   1
  -7   9  -2 2282.80 653.689   3
   7  -9   2 1346.14 517.844   1
  -8   9  -2 41.7465 151.312   3
   8  -9  -2-29.2406 321.732   1
   8  -9   2-2.96754 227.462   1
  -9   9  -2 92.3459 206.237   3
   9   9  -2 370.028 253.711   2
   9  -9  -2 328.297 448.746   1
   9  -9   2 698.186 411.385   1
  10   9  -2 938.975 359.579   2
 -10   9  -2 1377.16 521.593   3
  10  -9  -2 1132.41 531.028   1
  10  -9   2 994.661 463.227   1
  11  -9   2 371.041 329.203   1
  11   9  -2 12.4766 75.8558   2
 -11   9  -2 46.9057 150.567   3
  11  -9  -2 266.430 261.257   1
  12  -9   2 277.731 314.380   1
  12   9  -2 74.1140 145.415   2
 -12   9  -2-265.516 309.195   3
  12  -9  -2-126.939 136.049   1
  13  -9  -2 401.243 337.366   1
  13  -9   2 434.850 281.426   1
  13   9  -2 103.228 185.842   2
  14  -9  -2 186.858 309.331   1
  14  -9   2-221.258 237.638   1
  14   9  -2 34.4837 147.747   2
  15  -9  -2 531.332 347.882   1
  15   9  -2 464.259 331.491   2
  15  -9   2 208.973 189.552   1
  16  -9  -2 1274.49 553.186   1
  16   9  -2 1272.19 479.645   2
  16  -9   2 1405.05 564.756   1
  17  -9  -2-222.590 272.627   1
  17   9  -2 206.553 200.853   2
  17  -9   2 523.035 362.337   1
  18  -9   2 97.6928 143.014   1
  18   9  -2 108.004 132.165   2
  18  -9  -2-111.387 163.139   1
  19  -9   2 648.558 412.095   1
  19   9  -2 226.588 177.220   2
  19  -9  -2-305.066 259.803   1
  20   9  -2 452.702 299.068   2
  20  -9   2 358.691 334.069   1
  20  -9  -2 16.8040 133.414   1
  21  -9  -2 321.021 333.433   1
  21   9  -2 212.539 146.789   2
  21  -9   2 69.3453 108.615   1
  22  -9   2 905.327 431.585   1
  22  -9  -2 828.144 436.464   1
  22   9  -2 582.259 364.251   2
  23   9  -2 1560.03 587.660   2
  23  -9  -2 1173.37 543.652   1
  23  -9   2 1270.36 540.792   1
  24  -9   2 374.445 314.993   1
  24   9  -2 7250.05 1227.34   2
  25   9  -2 39.7257 84.6443   2
  25  -9   2 213.038 253.122   1
  26   9  -2 236.341 225.335   2
   0  -9   3-220.371 306.806   1
   0   9  -3-108.869 168.841   3
   0  -9  -3-228.721 284.080   1
  -1  -9   3-328.681 312.664   1
   1   9  -3 202.737 206.549   3
   1  -9   3 85.2261 189.867   1
  -1   9  -3 64.5016 52.6621   3
   1  -9  -3 302.968 479.475   1
   2  -9  -3 1334.96 582.138   1
  -2   9  -3 1720.08 566.116   3
   2  -9   3 1398.13 547.757   1
  -2  -9   3 1201.88 501.440   1
   3  -9  -3 1889.93 706.571   1
  -3   9  -3 930.766 438.239   3
   3  -9   3 1994.17 851.989   1
   4  -9  -3 3425.61 1015.08   1
  -4   9  -3 2327.85 663.217   3
   4  -9   3 3019.84 800.395   1
   5  -9  -3 224.628 451.807   1
  -5   9  -3 615.179 388.836   3
   5  -9   3 764.844 510.158   1
   6  -9  -3 1338.92 594.612   1
  -6   9  -3 517.153 362.981   3
   6  -9   3 219.398 326.071   1
  -7   9  -3 644.943 401.103   3
   7  -9  -3 457.590 292.894   1
   7  -9   3 602.592 357.363   1
  -8   9  -3 2108.71 682.198   3
   8  -9  -3 1635.03 675.223   1
   8  -9   3 1520.26 587.133   1
   9  -9   3-239.555 272.779   1
  -9   9  -3-95.9646 245.450   3
   9  -9  -3-101.466 283.120   1
  10  -9   3 93.2782 159.550   1
 -10   9  -3-215.410 346.505   3
  11  -9   3 1501.72 543.289   1
 -11   9  -3 1065.85 489.133   3
  11  -9  -3 1810.44 647.375   1
  12   9  -3-14.1055 67.8662   2
  12  -9   3 68.2566 131.307   1
 -12   9  -3 52.8857 120.820   3
  13  -9  -3 973.597 502.102   1
  13   9  -3 579.828 288.986   2
  13  -9   3 489.146 305.030   1
 -13   9  -3 1177.01 524.940   3
  14   9  -3-94.4764 66.8786   2
  14  -9   3 5.52416 97.5440   1
  15  -9  -3 424.351 359.070   1
  15   9  -3 224.787 196.988   2
  15  -9   3 467.372 341.367   1
  16  -9   3 312.910 302.031   1
  16  -9  -3-199.754 253.876   1
  16   9  -3 13.4995 159.655   2
  17  -9   3 412.263 274.247   1
  17   9  -3 212.506 185.045   2
  17  -9  -3 38.6695 139.332   1
  18   9  -3 337.688 304.734   2
  18  -9   3 323.700 233.723   1
  18  -9  -3 299.894 242.839   1
  19   9  -3 356.859 245.963   2
  19  -9   3 410.556 285.405   1
  19  -9  -3 502.974 341.353   1
  20  -9   3 461.424 319.525   1
  20   9  -3-53.9487 105.446   2
  20  -9  -3 148.304 314.718   1
  21  -9  -3 241.058 213.989   1
  21   9  -3 157.448 134.859   2
  21  -9   3 47.4696 77.5069   1
  22  -9   3 407.387 296.801   1
  22  -9  -3 146.297 229.051   1
  22   9  -3 113.966 47.5816   2
  23   9  -3 74.2688 179.450   2
  23  -9   3 77.5384 238.041   1
  24  -9   3 193.209 282.613   1
  24   9  -3-99.9158 211.446   2
  25   9  -3 120.357 130.254   2
   0   9  -4-76.6349 43.5308   3
   0  -9  -4 24.6545 116.855   1
   1  -9  -4-327.512 314.069   1
   1   9  -4 36.8488 117.001   3
  -1  -9   4 150.749 418.254   1
  -1   9  -4 366.309 250.998   3
   1  -9   4-125.829 238.680   1
   2  -9  -4 3551.04 978.842   1
  -2  -9   4 3464.52 900.416   1
  -2   9  -4 3633.23 875.868   3
   2  -9   4 3594.82 881.689   1
  -3  -9   4 2206.97 880.928   1
   3  -9  -4 1550.73 693.287   1
  -3   9  -4 1796.82 626.036   3
   3  -9   4 1491.55 529.742   1
   4  -9  -4 586.664 436.466   1
  -4   9  -4 1156.74 514.174   3
   4  -9   4 554.366 306.540   1
  -4  -9   4 778.415 385.567   1
   5  -9  -4 556.418 366.368   1
  -5   9  -4 67.0554 91.2335   3
   5  -9   4 415.235 239.704   1
   6  -9  -4 334.749 376.336   1
  -6   9  -4 402.388 291.634   3
   6  -9   4-76.5164 155.514   1
   7  -9   4-275.205 162.416   1
  -7   9  -4-283.885 293.170   3
   7  -9  -4-86.6525 237.001   1
   8  -9   4 337.125 259.478   1
  -8   9  -4-113.946 304.891   3
   8  -9  -4-119.012 120.689   1
   9  -9   4 373.980 238.263   1
  -9   9  -4-112.553 252.670   3
   9  -9  -4-67.9622 231.295   1
  10  -9   4 176.017 168.589   1
 -10   9  -4 380.822 298.807   3
  10  -9  -4 149.860 135.202   1
  11  -9   4 760.529 416.300   1
 -11   9  -4 486.927 445.303   3
  11  -9  -4 994.414 494.461   1
 -12   9  -4 104.711 249.150   3
  12  -9   4 47.7897 89.3955   1
  12  -9  -4 116.732 169.196   1
  13  -9  -4 225.195 289.247   1
 -13   9  -4 588.656 410.569   3
  13  -9   4 296.300 254.564   1
  14  -9   4 215.534 218.691   1
  14  -9  -4 41.5021 193.740   1
 -14   9  -4 170.190 279.273   3
  15  -9   4 60.7937 194.119   1
  15  -9  -4 161.162 212.635   1
 -15   9  -4-172.252 236.142   3
  16   9  -4-17.2949 90.8999   2
  16  -9  -4 137.079 232.123   1
  16  -9   4 745.991 420.791   1
 -16   9  -4 258.919 303.016   3
  17   9  -4 198.238 110.728   2
  17  -9  -4 219.146 171.241   1
  17  -9   4 640.203 346.579   1
  18  -9   4 1251.65 500.600   1
  18   9  -4 952.133 444.009   2
  18  -9  -4 1187.63 558.245   1
  19   9  -4 515.457 325.075   2
  19  -9   4 540.716 331.119   1
  19  -9  -4 825.210 394.653   1
  20  -9  -4-391.942 368.128   1
  20  -9   4-25.3585 70.4254   1
  20   9  -4 52.2706 167.238   2
  21  -9  -4 22.6347 194.365   1
  21   9  -4 246.101 251.736   2
  21  -9   4-31.9219 47.7585   1
  22  -9   4 659.985 378.529   1
  22   9  -4-366.049 312.504   2
  23   9  -4 429.660 313.346   2
  24   9  -4 178.101 218.996   2
  25   9  -4 189.457 208.820   2
   0  -9  -5 149.492 137.996   1
   0   9  -5 11.7623 92.7778   3
   1  -9  -5-224.591 310.140   1
   1   9  -5 224.462 283.805   3
  -1   9  -5-343.647 331.205   3
  -1  -9  -5 54.9975 108.679   1
   2   9  -5 1314.77 544.119   3
   2  -9  -5 744.217 389.639   1
  -2   9  -5 863.026 429.188   3
   3  -9  -5-5.39832 305.537   1
  -3   9  -5 413.413 392.717   3
   4  -9  -5-662.647 420.625   1
  -4   9  -5 26.2952 242.175   3
  -5   9  -5 42.6271 78.8563   3
   5  -9  -5 295.470 249.650   1
  -6   9  -5 5.65407 197.622   3
   6  -9  -5 181.061 269.343   1
  -7   9  -5 458.177 354.976   3
   7  -9  -5 53.6831 196.441   1
  -8   9  -5 258.701 198.998   3
   8  -9  -5 906.159 465.087   1
  -9   9  -5-30.0046 112.458   3
   9  -9  -5 296.309 365.516   1
 -10   9  -5 286.080 377.701   3
  10  -9  -5 996.648 583.683   1
 -11   9  -5 282.019 457.231   3
  11  -9  -5 1367.67 614.704   1
  12  -9  -5 642.457 426.156   1
 -12   9  -5 650.118 505.556   3
  13  -9  -5 413.121 347.971   1
 -13   9  -5 309.697 420.421   3
  14  -9  -5 81.6870 212.842   1
 -14   9  -5-23.8236 172.778   3
  15  -9  -5-2.14307 203.183   1
 -15   9  -5-12.2050 154.040   3
  16  -9  -5 251.901 153.508   1
 -16   9  -5 239.976 340.015   3
  17  -9  -5-149.742 194.507   1
 -17   9  -5 351.426 437.073   3
 -18   9  -5-22.5574 344.653   3
  18  -9  -5 200.443 210.657   1
 -19   9  -5 623.295 518.725   3
  19  -9  -5 35.7045 147.036   1
  20   9  -5-9.76259 44.8432   2
  21   9  -5 87.5453 140.501   2
  22   9  -5 140.315 208.770   2
  23   9  -5 137.546 221.164   2
   0  -9  -6-271.651 328.497   1
   0   9  -6 227.272 275.012   3
  -1  -9  -6-58.9748 169.194   1
   1   9  -6-16.5094 86.9185   3
   1  -9  -6 200.751 198.746   1
  -1   9  -6-66.9564 119.761   3
   2  -9  -6-189.258 233.945   1
  -2   9  -6 124.279 184.898   3
  -2  -9  -6-391.373 344.889   1
   3  -9  -6-162.406 214.934   1
  -3   9  -6 65.5574 199.139   3
  -4   9  -6 485.168 471.574   3
   4  -9  -6 927.092 556.060   1
  -5   9  -6 1132.05 622.291   3
   5  -9  -6 482.616 297.116   1
  -6   9  -6 155.767 116.244   3
   6  -9  -6 189.419 202.327   1
  -7   9  -6-358.303 328.257   3
   7  -9  -6 302.724 361.973   1
  -8   9  -6 59.5784 65.6004   3
   8  -9  -6-172.225 159.688   1
  -9   9  -6 1.97341 177.010   3
   9  -9  -6-64.5171 162.663   1
 -10   9  -6 380.098 350.789   3
  10  -9  -6 53.5888 255.098   1
 -11   9  -6-375.760 360.507   3
  11  -9  -6 303.143 305.164   1
  12  -9  -6 675.262 410.496   1
 -12   9  -6 190.433 440.896   3
  13  -9  -6 485.480 371.329   1
 -13   9  -6 545.768 503.869   3
  14  -9  -6 254.487 333.163   1
 -14   9  -6 173.594 105.676   3
  15  -9  -6 213.531 245.216   1
 -15   9  -6 231.538 277.246   3
  16  -9  -6 18.0849 86.1288   1
 -16   9  -6-269.981 330.408   3
 -17   9  -6 176.681 361.315   3
  17  -9  -6-24.3413 127.747   1
 -18   9  -6 314.409 365.483   3
   0  -9  -7-140.808 104.567   1
   0   9  -7-17.4928 145.186   3
  -1  -9  -7 41.8966 133.787   1
   1   9  -7 242.573 292.760   3
   1  -9  -7 366.622 349.396   1
  -1   9  -7 607.739 365.887   3
  -2  -9  -7 55.0800 236.707   1
  -2   9  -7 367.730 427.376   3
   2  -9  -7 24.9517 283.378   1
  -3   9  -7 125.383 267.800   3
   3  -9  -7 420.301 347.543   1
  -3  -9  -7 157.309 76.6990   1
  -4   9  -7-285.562 354.145   3
   4  -9  -7 52.7029 198.118   1
  -5   9  -7-339.486 326.848   3
   5  -9  -7 133.569 206.475   1
  -6   9  -7-90.2245 196.523   3
   6  -9  -7 318.616 327.012   1
  -7   9  -7-58.3047 191.018   3
   7  -9  -7-209.300 242.778   1
  -8   9  -7 152.435 249.656   3
   8  -9  -7-85.3453 152.058   1
  -9   9  -7 410.847 480.814   3
   9  -9  -7 131.525 157.058   1
 -10   9  -7 226.206 361.937   3
  10  -9  -7 105.000 254.666   1
  11  -9  -7 548.602 383.113   1
 -11   9  -7 268.540 380.564   3
  12  -9  -7 194.727 297.529   1
 -12   9  -7 111.709 216.578   3
  13  -9  -7-172.083 123.014   1
 -13   9  -7 674.254 652.450   3
  14  -9  -7 44.3055 109.020   1
  15  -9  -7 51.0357 123.229   1
   0   9  -8 12.1686 214.729   3
   0  -9  -8-194.583 243.461   1
  -1  -9  -8 237.491 338.613   1
  -1   9  -8 664.380 489.761   3
   1  -9  -8 429.376 337.046   1
  -2  -9  -8 107.661 119.193   1
  -2   9  -8 462.434 465.116   3
   2  -9  -8-51.6425 126.969   1
  -3  -9  -8-303.004 310.905   1
   3  -9  -8 243.356 276.947   1
   4  -9  -8-62.9955 249.308   1
  -4  -9  -8-299.572 311.468   1
   5  -9  -8 114.588 181.988   1
  -5  -9  -8-65.1497 106.305   1
   6  -9  -8 153.518 244.606   1
   7  -9  -8 152.016 198.898   1
   8  -9  -8-181.625 88.9999   1
   9  -9  -8-212.881 231.358   1
   0 -10   0 412.335 342.367   1
   1 -10   0 183.939 123.854   1
  -1 -10   0 405.541 413.503   1
   2 -10   0-493.239 431.722   1
   3 -10   0-52.9806 93.9643   1
   4 -10   0 306.895 346.752   1
   5 -10   0 67.1661 229.706   1
   6 -10   0 226.052 326.960   1
   7 -10   0 339.711 431.718   1
   8 -10   0 679.558 397.116   1
   9 -10   0-213.381 164.045   1
  10 -10   0 224.529 269.856   1
  11 -10   0 257.473 267.642   1
  12 -10   0-185.179 260.591   1
  13 -10   0 113.928 258.303   1
  14 -10   0 324.226 344.106   1
  15 -10   0-4.15371 69.4394   1
  16 -10   0 274.025 316.919   1
  17 -10   0 54.6412 167.164   1
  17  10   0-163.571 197.495   2
  18  10   0 980.042 498.651   2
  18 -10   0 610.122 349.575   1
  19  10   0 258.695 285.293   2
  19 -10   0-27.6221 120.255   1
  20 -10   0 1545.64 616.064   1
  20  10   0 878.367 454.252   2
  21  10   0 0.69357 111.472   2
  22  10   0 860.750 481.080   2
  23  10   0 111.875 148.599   2
   0 -10  -1 1031.99 532.704   1
   0 -10   1 396.687 282.746   1
  -1 -10   1 333.710 309.075   1
   1 -10  -1 1245.87 576.567   1
   1 -10   1 772.488 476.265   1
  -1 -10  -1 1844.77 749.385   1
   2 -10  -1-163.159 197.401   1
   2 -10   1 80.0119 277.708   1
  -2 -10   1-165.629 158.404   1
   3 -10  -1 782.885 392.653   1
   3 -10   1 1198.50 609.597   1
   4 -10  -1 861.451 631.719   1
   4 -10   1 646.493 449.343   1
   5 -10  -1 1198.44 562.608   1
   5 -10   1 1232.12 562.973   1
   6 -10  -1 804.369 578.376   1
   6 -10   1 451.349 489.684   1
   7 -10  -1 1855.52 727.739   1
   7 -10   1 605.666 428.077   1
   8 -10  -1 483.284 473.989   1
   8 -10   1 421.090 193.527   1
   9 -10  -1 223.249 249.431   1
   9 -10   1-83.6488 83.7181   1
  10 -10  -1 412.101 361.277   1
  10 -10   1 526.464 390.218   1
  11 -10   1 722.901 451.531   1
  11 -10  -1 388.023 369.583   1
  12 -10   1-147.273 144.107   1
  12 -10  -1 106.283 75.1581   1
  13 -10  -1 24.0819 70.4935   1
  13 -10   1 229.274 224.406   1
  13  10  -1 99.9836 148.748   2
  14 -10  -1 362.420 343.767   1
  14 -10   1-48.9370 281.833   1
  14  10  -1 392.271 271.898   2
  15 -10  -1 337.140 381.115   1
  15 -10   1-139.915 258.584   1
  15  10  -1 196.463 180.708   2
  16 -10  -1 93.6753 193.681   1
  16 -10   1-253.341 279.999   1
  16  10  -1 183.728 248.283   2
  17 -10  -1 1057.99 517.400   1
  17  10  -1 637.302 348.840   2
  17 -10   1 943.644 511.507   1
  18  10  -1 430.601 292.744   2
  18 -10  -1 933.403 482.820   1
  18 -10   1 84.3105 321.609   1
  19 -10   1 134.144 173.656   1
  19  10  -1 149.401 234.158   2
  19 -10  -1 717.374 454.972   1
  20 -10   1 31.8997 94.6459   1
  20  10  -1 50.7100 181.815   2
  21  10  -1 639.125 329.173   2
  22  10  -1-71.5424 114.321   2
  23  10  -1-153.232 157.705   2
   0 -10   2-18.6218 196.805   1
   0 -10  -2 536.317 416.985   1
   1 -10  -2 69.6832 202.567   1
  -1 -10   2-193.890 287.184   1
   1 -10   2 449.842 336.093   1
  -1 -10  -2-75.3512 188.480   1
   2 -10   2 40.9873 233.998   1
  -2 -10   2-11.2728 85.8152   1
   3 -10  -2-102.432 164.142   1
   3 -10   2 762.758 493.756   1
  -3 -10   2 853.197 487.352   1
   4 -10  -2 896.050 484.033   1
   4 -10   2 1189.00 590.253   1
   5 -10  -2 517.781 456.068   1
   5 -10   2 386.413 496.747   1
   6 -10  -2 861.702 589.463   1
   6 -10   2 591.032 417.677   1
   7 -10  -2 946.331 592.747   1
   7 -10   2 422.694 438.959   1
   8 -10  -2 1261.93 589.945   1
   8 -10   2 1378.63 587.389   1
   9 -10  -2 89.1325 233.122   1
   9 -10   2 358.307 388.833   1
  10 -10   2 209.849 222.846   1
  10 -10  -2 150.602 111.439   1
  11 -10   2-198.723 226.576   1
  11 -10  -2 349.774 352.878   1
  12 -10   2 79.3690 134.225   1
  12 -10  -2 92.5608 288.013   1
  13 -10  -2 897.467 532.141   1
  13 -10   2 559.898 384.915   1
  14 -10  -2 650.666 451.415   1
  14 -10   2 642.797 387.999   1
  15 -10  -2 668.096 426.290   1
  15 -10   2 486.306 297.174   1
  16 -10  -2-319.130 285.470   1
  16 -10   2-53.2585 119.393   1
  17 -10  -2 1.92729 259.866   1
  17  10  -2-19.1351 99.0946   2
  17 -10   2-180.325 209.839   1
  18 -10   2-101.359 159.683   1
  18  10  -2 32.9272 115.038   2
  18 -10  -2-11.6354 213.002   1
  19 -10   2-60.1331 124.563   1
  19  10  -2-47.4825 104.761   2
  20  10  -2 178.358 192.974   2
  20 -10   2 644.214 413.429   1
  21  10  -2 108.941 153.810   2
  22  10  -2 4.13218 197.216   2
  23  10  -2 137.554 165.013   2
   0 -10  -3-89.0744 152.713   1
   0 -10   3-444.482 375.928   1
   1 -10  -3-195.394 280.616   1
  -1 -10   3-110.764 318.203   1
   1 -10   3-45.0595 123.017   1
  -1 -10  -3 279.603 324.712   1
  -2 -10   3 671.573 433.004   1
   2 -10  -3 205.349 203.765   1
   2 -10   3 1026.59 513.241   1
  -3 -10   3 114.477 412.640   1
   3 -10  -3 1002.26 574.563   1
   3 -10   3 719.897 615.640   1
   4 -10  -3 1553.26 668.135   1
   4 -10   3 2067.95 697.439   1
  -4 -10   3 1150.79 567.184   1
   5 -10  -3-158.753 208.333   1
   5 -10   3-243.679 298.425   1
   6 -10  -3 114.427 290.825   1
   6 -10   3-250.480 175.749   1
   7 -10  -3 104.873 200.521   1
   7 -10   3 463.542 318.468   1
   8 -10  -3-260.061 337.503   1
   8 -10   3 310.625 326.155   1
   9 -10   3 402.128 289.700   1
   9 -10  -3 403.119 365.258   1
  10 -10   3 18.6590 72.9913   1
  10 -10  -3-129.661 254.621   1
  11 -10   3-250.249 260.015   1
  11 -10  -3 113.403 185.942   1
  12 -10   3-9.75033 101.950   1
  12 -10  -3 522.792 431.582   1
  13 -10  -3 734.328 525.272   1
  13 -10   3 589.820 394.590   1
  14 -10  -3 1664.08 684.724   1
  14 -10   3 1232.34 546.068   1
  15 -10  -3 224.306 174.212   1
  15 -10   3 17.7256 127.849   1
  16 -10   3 297.636 283.436   1
  16 -10  -3 577.487 387.687   1
  17 -10   3 313.642 305.197   1
  18 -10   3-129.133 175.756   1
  19 -10   3 43.8699 95.1871   1
  20 -10   3-337.594 280.922   1
  21  10  -3 148.427 270.057   2
   0 -10  -4-366.425 431.607   1
   0 -10   4-89.7365 201.456   1
   1 -10  -4 8.14764 463.148   1
  -1 -10   4 30.9606 76.0274   1
   1 -10   4 104.764 168.003   1
  -1 -10  -4-321.429 366.407   1
  -2 -10   4-6.66136 73.3378   1
   2 -10   4 259.347 302.660   1
  -3 -10   4-74.8921 252.094   1
   3 -10  -4 798.852 518.134   1
   3 -10   4 125.556 290.378   1
  -4 -10   4-115.330 223.168   1
   4 -10  -4 377.844 369.258   1
   4 -10   4 641.861 397.059   1
   5 -10  -4 320.350 238.096   1
   5 -10   4 109.996 202.228   1
  -5 -10   4 255.324 270.683   1
   6 -10  -4-18.4140 178.045   1
  -6 -10   4 216.686 296.982   1
   6 -10   4 341.677 271.093   1
   7 -10   4-43.4441 115.584   1
   7 -10  -4-139.383 107.063   1
   8 -10   4-53.2964 160.817   1
   8 -10  -4 522.892 325.951   1
   9 -10   4-297.209 266.129   1
   9 -10  -4 113.655 186.582   1
  10 -10   4-2.01259 153.476   1
 -10  10  -4 326.732 314.547   3
  10 -10  -4 172.273 236.971   1
  11 -10   4 199.579 249.421   1
 -11  10  -4-16.1964 100.494   3
  11 -10  -4 209.275 297.917   1
 -12  10  -4 119.190 241.248   3
  12 -10   4 886.490 448.997   1
  12 -10  -4 720.567 517.017   1
 -13  10  -4 143.323 151.252   3
  13 -10   4 369.698 327.308   1
  14 -10  -4 371.957 322.171   1
 -14  10  -4 129.508 108.140   3
  14 -10   4 78.0049 127.230   1
  15 -10   4 116.212 185.147   1
 -15  10  -4-157.428 154.814   3
  16 -10   4 7.07369 99.5439   1
 -16  10  -4-75.7204 312.103   3
 -17  10  -4 376.045 384.888   3
  17 -10   4-27.2096 51.2843   1
 -18  10  -4 75.4065 190.624   3
  18 -10   4 241.647 209.793   1
  19 -10   4-299.164 259.758   1
 -19  10  -4 325.401 361.080   3
   0 -10  -5-106.638 161.085   1
   0  10  -5 308.650 278.162   3
  -1 -10  -5 32.9979 355.756   1
   1 -10  -5-578.336 428.566   1
  -1  10  -5-77.1057 142.198   3
   2 -10  -5 219.066 188.219   1
  -2  10  -5 493.174 331.741   3
  -2 -10  -5 326.845 349.663   1
   3 -10  -5-272.237 312.327   1
  -3  10  -5 325.545 286.963   3
  -4  10  -5 29.2576 103.549   3
   4 -10  -5 15.2734 230.746   1
  -5  10  -5-15.7315 122.883   3
   5 -10  -5 149.993 179.291   1
  -6  10  -5-74.4189 148.794   3
   6 -10  -5-381.340 368.051   1
  -7  10  -5 397.355 344.966   3
   7 -10  -5-86.2325 109.842   1
  -8  10  -5-247.024 226.331   3
   8 -10  -5 410.132 392.773   1
  -9  10  -5-372.877 340.335   3
   9 -10  -5 529.724 397.776   1
 -10  10  -5 64.8101 83.1864   3
  10 -10  -5 605.867 406.995   1
 -11  10  -5 512.062 456.407   3
  11 -10  -5 668.441 470.386   1
  12 -10  -5 926.511 552.897   1
 -12  10  -5 70.0764 159.245   3
 -13  10  -5-162.179 244.560   3
 -14  10  -5 28.3792 118.462   3
 -15  10  -5 57.4480 202.033   3
 -16  10  -5 139.551 255.787   3
 -17  10  -5 18.2513 279.141   3
 -18  10  -5-548.342 471.904   3
   0  10  -6 1494.38 659.070   3
   0 -10  -6 575.473 499.856   1
  -1 -10  -6 741.891 536.108   1
  -1  10  -6 677.312 478.471   3
   1 -10  -6 731.442 527.056   1
  -2 -10  -6 25.8446 94.4412   1
  -2  10  -6 192.052 264.810   3
   2 -10  -6-264.138 289.481   1
  -3  10  -6-220.589 254.170   3
   3 -10  -6 381.956 343.527   1
  -3 -10  -6 22.2342 142.935   1
  -4  10  -6 135.516 147.874   3
   4 -10  -6-295.312 377.320   1
  -5  10  -6-249.841 276.390   3
   5 -10  -6-429.024 358.012   1
  -6  10  -6 671.931 522.684   3
   6 -10  -6 208.671 401.424   1
  -7  10  -6 353.051 332.831   3
   7 -10  -6 574.186 434.916   1
  -8  10  -6 4.43325 63.6027   3
   8 -10  -6 287.489 287.358   1
  -9  10  -6 524.945 503.154   3
 -10  10  -6 519.080 422.045   3
 -11  10  -6 353.437 372.598   3
 -12  10  -6-621.794 478.290   3
 -13  10  -6 193.565 125.384   3
 -14  10  -6-48.8460 168.694   3
  -1  10  -7-144.859 213.655   3
  -2  10  -7 12.0238 80.4012   3
  -3  10  -7 49.4021 94.5767   3
  -4  10  -7 70.4996 194.115   3
  -5  10  -7 86.1263 233.874   3
  -6  10  -7 286.774 328.765   3
   0 -11   0-248.733 214.113   1
  -1 -11   0 129.072 239.925   1
   1 -11   0 368.726 203.144   1
  -2 -11   0 164.537 201.094   1
   2 -11   0 1248.05 662.768   1
   3 -11   0 638.578 545.247   1
  -3 -11   0 252.350 350.340   1
   4 -11   0 180.435 366.394   1
   5 -11   0 1543.89 699.548   1
   6 -11   0-515.351 396.319   1
   7 -11   0 534.221 452.125   1
   8 -11   0 1.86237 141.191   1
   9 -11   0 70.7281 89.5102   1
  10 -11   0-268.027 316.008   1
  11 -11   0-224.911 266.062   1
  12 -11   0 88.4702 150.399   1
  13 -11   0 716.672 464.096   1
   0 -11  -1-198.188 167.987   1
   0 -11   1 347.091 520.614   1
  -1 -11  -1 915.595 523.056   1
  -1 -11   1 138.614 225.298   1
   1 -11  -1 505.324 420.019   1
   1 -11   1 832.242 541.810   1
  -2 -11   1-178.557 237.609   1
   2 -11  -1-1.02641 145.598   1
   2 -11   1 224.583 206.775   1
  -2 -11  -1-263.879 310.777   1
   3 -11  -1 330.332 491.513   1
   3 -11   1-262.960 331.677   1
  -3 -11  -1 403.313 139.891   1
  -3 -11   1-202.417 444.370   1
   4 -11  -1 678.167 420.157   1
   4 -11   1 633.735 401.843   1
  -4 -11   1 817.529 533.943   1
   5 -11  -1 548.762 489.535   1
   5 -11   1-238.403 125.004   1
   6 -11  -1 1180.95 608.704   1
   6 -11   1 978.519 425.321   1
   7 -11  -1-205.274 319.090   1
   7 -11   1 492.918 428.055   1
   8 -11  -1 450.355 373.002   1
   8 -11   1 56.3987 198.383   1
   9 -11  -1 415.458 465.319   1
   9 -11   1 37.0701 66.5376   1
  10 -11  -1 232.601 397.511   1
  10 -11   1 278.389 323.358   1
  11 -11   1 106.340 289.036   1
  11 -11  -1-63.7372 134.167   1
  12 -11   1 181.634 176.244   1
  13 -11   1 444.267 398.200   1
   0 -11  -2-79.2474 266.521   1
   0 -11   2-688.674 473.084   1
  -1 -11  -2 120.382 215.221   1
   1 -11  -2-304.128 325.665   1
  -1 -11   2-421.479 375.396   1
   1 -11   2-46.0411 165.571   1
  -2 -11   2-81.5998 279.239   1
   2 -11  -2 629.101 493.123   1
   2 -11   2 633.073 484.736   1
  -2 -11  -2-118.168 363.447   1
  -3 -11   2 12.0561 293.568   1
   3 -11  -2 346.347 417.509   1
   3 -11   2 228.281 323.554   1
  -3 -11  -2-228.416 334.741   1
   4 -11  -2 182.219 491.015   1
   4 -11   2 384.016 335.931   1
  -4 -11   2-53.7520 147.888   1
   5 -11  -2 1151.04 698.685   1
   5 -11   2 773.066 523.239   1
  -5 -11   2 812.908 522.537   1
   6 -11  -2 852.954 444.184   1
   6 -11   2-6.34080 164.811   1
   7 -11  -2-101.200 90.3588   1
   7 -11   2 231.768 312.467   1
   8 -11  -2 19.1146 136.691   1
   8 -11   2-15.3409 165.262   1
   9 -11  -2 249.701 348.784   1
   9 -11   2 23.9607 113.532   1
  10 -11   2 60.9933 70.4884   1
  11 -11   2 473.917 318.445   1
  12 -11   2 1292.99 615.577   1
  13 -11   2 333.427 401.648   1
  14 -11   2 698.730 409.566   1
   0 -11  -3-843.080 545.571   1
   0 -11   3 173.323 113.862   1
  -1 -11  -3-311.395 453.663   1
   1 -11  -3-683.742 488.864   1
  -1 -11   3 36.4910 119.720   1
   1 -11   3 61.4825 140.725   1
  -2 -11   3 68.1397 197.797   1
   2 -11  -3 63.9281 500.868   1
   2 -11   3-311.123 354.207   1
  -2 -11  -3 0.56390 238.330   1
  -3 -11   3 195.666 280.494   1
   3 -11  -3 1153.28 709.094   1
   3 -11   3 154.312 363.528   1
  -3 -11  -3 108.683 390.360   1
  -4 -11   3 266.559 383.052   1
   4 -11  -3 715.449 503.647   1
   4 -11   3 910.969 565.587   1
   5 -11  -3 431.580 377.505   1
   5 -11   3 1375.29 647.941   1
  -5 -11   3 1296.52 700.333   1
   6 -11  -3 120.908 201.035   1
  -6 -11   3 1176.01 659.194   1
   6 -11   3 1068.92 556.035   1
   7 -11   3 730.320 512.773   1
   8 -11   3 355.011 391.929   1
   9 -11   3 348.012 334.421   1
  10 -11   3 418.685 330.639   1
  11 -11   3 509.748 331.567   1
  12 -11   3-33.9276 159.888   1
  13 -11   3 238.974 339.878   1
  14 -11   3 312.330 295.902   1
   1 -11   4-187.788 233.351   1
   2 -11   4 105.299 219.676   1
   3 -11   4 230.237 296.945   1
   4 -11   4 94.2364 150.291   1
   5 -11   4 40.1776 181.256   1
   6 -11   4 202.828 275.837   1
   7 -11   4 239.889 212.249   1
   8 -11   4 349.346 284.292   1
   9 -11   4 28.4447 82.9128   1
  10 -11   4-316.579 281.121   1
   0   0   0    0.00    0.00   0
TITL EXP_1126_4 in Pbcn
REM Pbcn (#60, found as Pbna in cab setting)
CELL 0.71073  31.274916   9.182327   9.364734  90.0000  90.0000  90.0000
ZERR   12.00   0.002557   0.000551   0.000601   0.0000   0.0000   0.0000
LATT  1
SYMM -x+1/2,-y+1/2, z+1/2
SYMM -x, y,-z+1/2
SYMM  x+1/2,-y+1/2,-z
SFAC C H N O
UNIT 132.00 120.00 12.00 12.00
TREF
HKLF 4
END
;
_shelx_res_checksum     14073
_shelx_res_file
;
TITL EXP_1126_4 in Pbcn #60
CELL 0.71073 31.246946 9.188889 9.371918 90 90 90
ZERR 8 0.012762 0.001019 0.001176 0 0 0
LATT 1
SYMM 0.5-X,0.5-Y,0.5+Z
SYMM 0.5+X,0.5-Y,-Z
SYMM -X,+Y,0.5-Z
SFAC C H N O Cl
UNIT 128 96 8 8 8
L.S. 10
PLAN  20
REM reset to Pbcn #60
BOND $H
HTAB
CONF
fmap 2
acta
SHEL 999 0.81
REM <HKL>D:\olex2_EXP_1126_4\EXP_1126_4.hkl</HKL>
WGHT    0.041800    0.492100
FVAR       4.78118
CL1   5    0.491853    0.221077    0.944620    11.00000    0.07204    0.12528 =
         0.07592   -0.00066    0.01879    0.00625
O1    4    0.318084    0.463877    1.622684    11.00000    0.07931    0.08872 =
         0.07248   -0.02600   -0.00847    0.01256
N1    3    0.398095    0.194446    1.679759    11.00000    0.06275    0.07491 =
         0.07119    0.00923   -0.00587    0.00329
C1    1    0.417979    0.170149    1.287499    11.00000    0.05787    0.05279 =
         0.06993    0.00333    0.00684   -0.00360
AFIX  43
H1    2    0.406381    0.093267    1.339170    11.00000   -1.20000
AFIX   0
C2    1    0.443557    0.141315    1.170178    11.00000    0.06036    0.06437 =
         0.07186   -0.00780    0.00290    0.00084
AFIX  43
H2    2    0.449234    0.045731    1.143609    11.00000   -1.20000
AFIX   0
C3    1    0.460425    0.254433    1.093591    11.00000    0.04453    0.08460 =
         0.06056    0.00502   -0.00167    0.00182
C4    1    0.453018    0.396144    1.135146    11.00000    0.05984    0.07184 =
         0.07992    0.02014    0.00990   -0.00249
AFIX  43
H4    2    0.465167    0.472810    1.084586    11.00000   -1.20000
AFIX   0
C5    1    0.427488    0.423525    1.252137    11.00000    0.06526    0.05308 =
         0.07821    0.00835    0.00811    0.00579
AFIX  43
H5    2    0.422384    0.519217    1.279609    11.00000   -1.20000
AFIX   0
C6    1    0.409443    0.311590    1.328883    11.00000    0.04901    0.05471 =
         0.05478    0.00531   -0.00305   -0.00098
C7    1    0.379859    0.346403    1.452782    11.00000    0.05931    0.04855 =
         0.05454    0.00258   -0.00223    0.00033
AFIX  13
H7    2    0.383946    0.449279    1.476753    11.00000   -1.20000
AFIX   0
C8    1    0.332475    0.325421    1.415601    11.00000    0.05682    0.06276 =
         0.04876   -0.00004   -0.00239    0.01075
AFIX  23
H8A   2    0.326857    0.368173    1.322840    11.00000   -1.20000
H8B   2    0.326341    0.222136    1.409375    11.00000   -1.20000
AFIX   0
C9    1    0.303063    0.393853    1.524672    11.00000    0.06948    0.05414 =
         0.05020    0.00310   -0.00095    0.01281
C10   1    0.255899    0.375711    1.510973    11.00000    0.06299    0.05294 =
         0.04648    0.00788    0.00303    0.01427
C11   1    0.229483    0.453004    1.601887    11.00000    0.07716    0.06767 =
         0.06493   -0.00051    0.00368    0.02277
AFIX  43
H11   2    0.241520    0.515069    1.669218    11.00000   -1.20000
AFIX   0
C12   1    0.185613    0.439604    1.594390    11.00000    0.07817    0.08822 =
         0.07282    0.00669    0.01690    0.02838
AFIX  43
H12   2    0.168270    0.492252    1.656350    11.00000   -1.20000
AFIX   0
C13   1    0.167637    0.348633    1.495542    11.00000    0.06073    0.09839 =
         0.08367    0.02014    0.00594    0.01402
AFIX  43
H13   2    0.138043    0.339268    1.490366    11.00000   -1.20000
AFIX   0
C14   1    0.193390    0.270883    1.403654    11.00000    0.06863    0.09469 =
         0.06783   -0.00191   -0.00328   -0.00104
AFIX  43
H14   2    0.181192    0.209121    1.336378    11.00000   -1.20000
AFIX   0
C15   1    0.237310    0.284806    1.411608    11.00000    0.06456    0.07480 =
         0.05356   -0.00272    0.00267    0.00855
AFIX  43
H15   2    0.254562    0.232294    1.349259    11.00000   -1.20000
AFIX   0
C16   1    0.390559    0.260707    1.580817    11.00000    0.04995    0.05666 =
         0.06115   -0.00233   -0.00398   -0.00123
HKLF 4
REM  EXP_1126_4 in Pbcn #60
REM R1 =  0.0559 for    1605 Fo > 4sig(Fo)  and  0.0982 for all    2642 data
REM    172 parameters refined using      0 restraints
END
WGHT      0.0414      0.4471
REM Instructions for potential hydrogen bonds
EQIV $1 x, -y+1, z-1/2
HTAB C8 O1_$1
REM Highest difference peak  0.138,  deepest hole -0.228,  1-sigma level  0.038
Q1    1   0.4603 -0.0812  1.0832  11.00000  0.05    0.14
Q2    1   0.4898  0.0822  0.8920  11.00000  0.05    0.14
Q3    1   0.2441  0.4367  1.4960  11.00000  0.05    0.13
Q4    1   0.4262  0.0664  1.4163  11.00000  0.05    0.13
Q5    1   0.2911  0.5155  1.7431  11.00000  0.05    0.13
Q6    1   0.1279  0.4987  1.6575  11.00000  0.05    0.13
Q7    1   0.4514 -0.0018  0.9812  11.00000  0.05    0.12
Q8    1   0.2314  0.5981  1.6572  11.00000  0.05    0.12
Q9    1   0.4605 -0.0928  1.2375  11.00000  0.05    0.12
Q10   1   0.3023  0.2227  1.5378  11.00000  0.05    0.11
Q11   1   0.3692  0.0777  1.7758  11.00000  0.05    0.11
Q12   1   0.3708  0.5095  1.6325  11.00000  0.05    0.11
Q13   1   0.5135  0.0760  1.0564  11.00000  0.05    0.11
Q14   1   0.3104  0.5810  1.5285  11.00000  0.05    0.11
Q15   1   0.3899  0.1346  1.6280  11.00000  0.05    0.11
Q16   1   0.4613  0.0248  1.3670  11.00000  0.05    0.10
Q17   1   0.4884  0.3677  0.8126  11.00000  0.05    0.10
Q18   1   0.4059  0.2498  1.2803  11.00000  0.05    0.10
Q19   1   0.2028  0.5951  1.5426  11.00000  0.05    0.10
Q20   1   0.4418  0.2923  1.0805  11.00000  0.05    0.10
;
_shelxl_version_number       20.13
data_exp_1126_4
_journal_date_recd_electronic     2014-01-13
_journal_date_accepted     2014-01-31
_journal_name_full     'Acta Crystallographica, Section E'
_journal_year     2014
_journal_volume     70
_journal_issue      3
_journal_page_first     o259
_journal_page_last     o259
_journal_paper_category     QO
_journal_paper_doi     10.1107/S1600536814002335
_journal_coeditor_code     BH2493
_publ_contact_author_name     'Jingya Yang'
_publ_contact_author_address
;
College of Chemistry and Chemical Engineering
Northwest Normal University
Lanzhou
730070
People's Republic of China
;
_publ_contact_author_email     yangjy@nwnu.edu.cn
_publ_contact_author_fax     ?
_publ_contact_author_phone     ?
_publ_section_title
;
2-(4-Chlorophenyl)-4-oxo-4-phenylbutanenitrile
;
loop_
    _publ_author_name
    _publ_author_footnote
    _publ_author_address
    "Ma, Ben" .
;
College of Chemistry and Chemical Engineering
Northwest Normal University
Lanzhou 730070
People's Republic of China
;
    "Zhou, Hongyan" .
;
College of Science
Gansu Agricultural University
Lanzhou 730070
People's Republic of China
;
    "Yang, Jingya" .
;
College of Chemistry and Chemical Engineering
Northwest Normal University
Lanzhou 730070
People's Republic of China
;
