# Supplementary material for: 2-(4-Chloro­phen­yl)-4-oxo-4-phenyl­butane­nitrile
Source: Acta Crystallogr Sect E Struct Rep Online. 2014 Feb 8;70(Pt 3):o259. doi: 10.1107/S1600536814002335 (PMC3998390; doi:10.1107/S1600536814002335)
Supplement: Supplementary file 2 [file e-70-0o259-Isup2.hkl]

#
# h,k,l, Fc-squared, Fo-squared, sigma(Fo-squared), status flag
#
data_I
_shelx_title ' EXP_1126_4 in Pbcn'
_shelx_refln_list_code          4
_shelx_F_calc_maximum      218.51
_exptl_crystal_F_000      1120.00
_reflns_d_resolution_high  0.8100

loop_
 _space_group_symop_operation_xyz
 'x, y, z'
 '-x+1/2, -y+1/2, z+1/2'
 'x+1/2, -y+1/2, -z'
 '-x, y, -z+1/2'
 '-x, -y, -z'
 'x-1/2, y-1/2, -z-1/2'
 '-x-1/2, y-1/2, z'
 'x, -y, z-1/2'

_cell_length_a    31.2469
_cell_length_b     9.1889
_cell_length_c     9.3719
_cell_angle_alpha  90.000
_cell_angle_beta   90.000
_cell_angle_gamma  90.000

_shelx_F_squared_multiplier     1.000

loop_
 _refln_index_h
 _refln_index_k
 _refln_index_l
 _refln_F_squared_calc
 _refln_F_squared_meas
 _refln_F_squared_sigma
 _refln_observed_status
   6   0   0          8.58         22.97         3.88 o
   8   0   0       4219.45       4266.98        60.36 o
  10   0   0      10018.92       9967.53       103.19 o
  12   0   0      17947.70      17879.79       206.72 o
  14   0   0      11859.96      13302.08       191.11 o
  16   0   0       7659.05       8241.50       159.87 o
  18   0   0       1491.26       1363.50        68.61 o
  20   0   0        753.27        722.46        52.54 o
  22   0   0       1370.29       1493.93        78.73 o
  24   0   0        321.75        322.98        38.33 o
  26   0   0        566.78        593.74        54.09 o
  28   0   0         32.07         26.14        12.07 o
  30   0   0         10.90         28.39        13.45 o
  32   0   0        137.53        119.17        25.85 o
  34   0   0         36.82         70.57        21.22 o
  36   0   0          3.54         41.46        16.86 o
  38   0   0         33.77         49.41        19.00 o
   5   1   0        602.26        542.18        18.06 o
   7   1   0        251.82        255.27        13.74 o
   9   1   0       2481.62       2418.82        39.02 o
  11   1   0        239.73        253.47        15.49 o
  13   1   0       3345.44       3261.93        60.92 o
  15   1   0        357.08        355.20        18.26 o
  17   1   0         22.99         20.17         4.48 o
  19   1   0        281.87        259.66        21.57 o
  21   1   0        119.86        132.88        15.97 o
  23   1   0          4.25          6.01         5.04 o
  25   1   0        211.32        193.57        21.06 o
  27   1   0         11.57         15.02         5.52 o
  29   1   0         12.14         -1.70         4.47 o
  31   1   0         38.70         34.22        10.01 o
  33   1   0          7.45          6.92         5.49 o
  35   1   0         30.30         20.62         8.42 o
  37   1   0         11.13         15.90         7.85 o
   0   2   0      47744.91      43745.12       218.92 o
   2   2   0      21060.88      19884.37       149.73 o
   4   2   0        297.44        214.53        23.54 o
   6   2   0        263.31        179.42        13.42 o
   8   2   0      18441.35      18091.99       329.27 o
  10   2   0       7736.16       7406.05       168.57 o
  12   2   0       2699.82       2340.82        67.12 o
  14   2   0         24.51         53.76        10.23 o
  16   2   0        124.53        122.13        12.52 o
  18   2   0       1121.86       1036.08        33.73 o
  20   2   0       2433.60       2296.30        52.46 o
  22   2   0          0.04         -2.73         3.02 o
  24   2   0        728.62        726.32        40.41 o
  26   2   0         34.80         38.39         9.40 o
  28   2   0          1.78         -2.90        14.19 o
  30   2   0        106.87        101.77        17.33 o
  32   2   0         41.45         34.27        10.62 o
  34   2   0          3.25         -4.37         4.37 o
  36   2   0         12.91         15.69         7.64 o
   1   3   0       5069.25       4957.73        86.50 o
   3   3   0       2790.87       2441.96        66.30 o
   5   3   0        489.31        457.20        30.18 o
   7   3   0         15.62         12.55         4.13 o
   9   3   0        150.86        164.01        15.71 o
  11   3   0       3494.59       3229.76        78.20 o
  13   3   0        993.87        908.22        31.29 o
  15   3   0        483.10        515.11        33.67 o
  17   3   0        165.32        163.31        20.24 o
  19   3   0         52.90         48.39         8.45 o
  21   3   0         91.26         84.69        12.47 o
  23   3   0          0.21         -1.85         4.23 o
  25   3   0        255.56        212.51        22.18 o
  27   3   0         42.94         42.41         7.54 o
  29   3   0         41.21         40.04        10.01 o
  31   3   0         19.02         25.36         9.20 o
  33   3   0         17.94         40.12        17.70 o
  35   3   0          7.30         23.15        15.12 o
  37   3   0         27.72         50.85        22.12 o
   0   4   0        640.04        603.97        36.38 o
   2   4   0        610.06        584.00        33.43 o
   4   4   0       2677.04       2172.60        72.83 o
   6   4   0       2542.17       2176.90        75.24 o
   8   4   0       2672.90       2394.47        61.47 o
  10   4   0       4263.98       3821.63        80.37 o
  12   4   0        228.92        171.48        18.62 o
  16   4   0          0.45         10.20         8.87 o
  18   4   0         57.98         67.64        18.23 o
  20   4   0         50.62         37.56        10.44 o
  22   4   0        475.52        503.12        32.63 o
  24   4   0        297.70        236.65        23.29 o
  26   4   0        374.24        335.42        43.02 o
  28   4   0        217.46        240.70        40.92 o
  30   4   0         48.76         72.15        23.14 o
  32   4   0          1.57         -9.57         9.57 o
  34   4   0          1.77        -14.98        14.98 o
  36   4   0         39.76         58.33        23.67 o
   1   5   0       2613.37       2552.55        58.11 o
   5   5   0       1165.92        977.19        53.90 o
   9   5   0       1603.30       1237.29        48.02 o
  11   5   0          0.33         -1.01         3.33 o
  13   5   0        389.85        379.05        44.83 o
  15   5   0        457.47        555.41        54.62 o
  17   5   0         87.73        120.91        26.85 o
  19   5   0          1.08         13.03        11.05 o
  21   5   0        665.71        719.24        66.08 o
  23   5   0        419.41        440.88        55.42 o
  25   5   0        421.40        478.41        57.88 o
  27   5   0          0.91         18.95        14.87 o
  29   5   0         18.49         15.38         6.91 o
  31   5   0          7.17         -1.41         6.56 o
  33   5   0         78.33         77.43        26.87 o
   0   6   0         95.21        202.62        25.16 o
   2   6   0         98.37         88.84        18.26 o
   4   6   0       2099.22       2346.90       122.95 o
   6   6   0        101.02        165.01        33.71 o
   8   6   0         14.33          9.05         2.88 o
  10   6   0        130.06        168.61        32.11 o
  12   6   0        620.92        622.94        61.43 o
  14   6   0         17.98         17.06         9.59 o
  16   6   0        299.81        325.12        45.15 o
  18   6   0         11.92          9.95        11.21 o
  20   6   0        176.08        165.41        33.35 o
  22   6   0         34.23         84.71        24.25 o
  24   6   0        191.42        228.05        29.04 o
  26   6   0        349.70        482.66        62.02 o
  28   6   0        155.95        149.91        35.83 o
  30   6   0          5.28         16.06        12.87 o
  32   6   0         10.29         14.52        16.47 o
   1   7   0         15.06         20.21         5.91 o
   3   7   0         19.88         20.10         5.02 o
   5   7   0        879.28       1030.69        54.48 o
   7   7   0        513.06        612.83        67.13 o
   9   7   0       1427.20       1538.32       105.91 o
  11   7   0         22.60         30.64        15.73 o
  13   7   0          0.12         -4.51         6.32 o
  15   7   0          9.16          4.57         9.24 o
  17   7   0        158.91        227.93        40.58 o
  19   7   0          5.89          5.15         7.01 o
  21   7   0         96.59         83.74        25.27 o
  23   7   0          4.23         -5.58         5.58 o
  25   7   0         17.69         17.95        12.13 o
  27   7   0          0.09         37.14        18.19 o
  29   7   0          0.65         18.41        15.08 o
   2   8   0          0.40        -10.51        11.90 o
   4   8   0        291.20        309.22        31.10 o
   6   8   0         35.41         38.30        10.80 o
   8   8   0        101.18        147.94        35.18 o
  10   8   0        200.34        200.19        41.95 o
  12   8   0        378.11        402.31        58.01 o
  14   8   0         67.82         58.57        22.59 o
  16   8   0        142.41        144.99        33.82 o
  18   8   0         11.07         12.70        12.31 o
  20   8   0        183.44        233.53        44.79 o
  22   8   0         69.53         84.76        19.81 o
  24   8   0         15.45         11.59         9.37 o
  26   8   0          3.14         -0.92         5.36 o
   1   9   0          0.51          2.62         3.93 o
   3   9   0          8.23         17.63        10.52 o
   5   9   0          2.10         -2.43        15.86 o
   7   9   0        243.08        299.45        53.74 o
   9   9   0         10.55         25.19        17.12 o
  11   9   0         39.13         68.63        26.44 o
  13   9   0         17.54         52.74        24.60 o
  15   9   0         11.56          3.78         6.57 o
  17   9   0         33.24         37.32        18.10 o
  19   9   0          3.25         18.12        14.35 o
  21   9   0         25.00          4.60         8.30 o
  23   9   0          2.83         -4.23         6.29 o
   0  10   0         33.69         18.04        14.98 o
   2  10   0          1.12        -18.89        18.89 o
   4  10   0         14.90         13.43        15.17 o
   6  10   0          2.04          9.89        14.30 o
   8  10   0          6.06         29.73        17.37 o
  10  10   0         16.16          9.82        11.80 o
  12  10   0         24.98         -8.10        11.40 o
  14  10   0          3.89         14.18        15.05 o
  16  10   0         20.30         11.99        13.86 o
  18  10   0         44.64         33.36        12.52 o
   1  11   0         18.58         11.32         6.78 o
   3  11   0          0.01         17.65        12.89 o
   5  11   0         51.38         67.54        30.60 o
   7  11   0         22.42         23.37        19.78 o
   9  11   0         16.28          3.09         3.92 o
   1   1   1       4301.79       3970.08        76.40 o
   2   1   1       2397.29       2269.38        57.80 o
   3   1   1        686.97        719.19        18.26 o
   4   1   1         79.29         91.50         5.88 o
   5   1   1       5211.15       4937.65        40.32 o
   6   1   1      29337.88      29221.33       102.89 o
   7   1   1       6948.83       6751.13        55.83 o
   8   1   1      14462.25      14568.88        80.36 o
   9   1   1      14404.14      14245.65       237.67 o
  10   1   1       1457.96       1505.65        41.90 o
  11   1   1       1602.38       1537.90        35.50 o
  12   1   1        425.80        454.84        16.58 o
  13   1   1        503.48        535.11        18.56 o
  14   1   1        608.84        581.19        20.14 o
  15   1   1         48.90         67.56         7.50 o
  16   1   1        950.95        976.14        27.67 o
  17   1   1        516.97        491.24        20.26 o
  18   1   1        965.96        956.31        33.05 o
  19   1   1        292.18        280.48        18.30 o
  20   1   1          6.59          3.58         2.39 o
  21   1   1        207.13        202.98        16.42 o
  22   1   1        906.68        927.35        28.21 o
  23   1   1       1272.20       1309.14        33.97 o
  24   1   1        882.62        942.43        32.75 o
  25   1   1        141.36        147.96        13.54 o
  26   1   1        542.72        552.58        26.17 o
  27   1   1         37.49         56.06         8.71 o
  28   1   1        482.10        495.90        25.50 o
  29   1   1        132.02        131.40        13.58 o
  30   1   1        197.45        194.83        16.79 o
  31   1   1          5.96         10.88         5.09 o
  32   1   1        362.41        373.48        23.70 o
  33   1   1         23.94         37.88         7.59 o
  34   1   1        143.52        169.45        16.59 o
  35   1   1         33.92         48.93         8.87 o
  36   1   1         44.05         37.52         7.97 o
  37   1   1          4.14          7.46         4.41 o
  38   1   1         12.39         24.76         6.90 o
   0   2   1       1366.78       1472.15        76.98 o
   1   2   1      43702.33      42158.35       215.18 o
   2   2   1       1948.14       1975.91        97.60 o
   3   2   1       4242.22       4232.15        89.66 o
   4   2   1        636.23        661.13        26.04 o
   5   2   1       1125.84       1129.64        34.82 o
   6   2   1         98.66        130.45        11.59 o
   7   2   1        837.80        786.93        17.15 o
   8   2   1       1484.80       1462.35        25.97 o
   9   2   1         13.68         23.40         3.77 o
  10   2   1         79.63         78.13         6.75 o
  11   2   1         36.44         29.98         3.56 o
  12   2   1         76.10         80.85         8.41 o
  13   2   1       2583.97       2613.80        43.55 o
  14   2   1        104.93        126.38         8.74 o
  15   2   1       1089.76       1175.66        27.08 o
  16   2   1        370.96        379.91        14.51 o
  17   2   1       1199.73       1258.29        27.02 o
  18   2   1         99.74        108.94        11.31 o
  19   2   1        822.21        784.24        29.85 o
  20   2   1         72.91         72.28         9.48 o
  21   2   1        202.04        183.94        17.30 o
  22   2   1         38.70         52.31         7.51 o
  23   2   1          8.59          3.96         3.75 o
  24   2   1         95.79        101.16         9.32 o
  25   2   1        143.86        126.20        10.81 o
  26   2   1          0.32          0.90         2.12 o
  27   2   1        119.81         99.21         9.92 o
  28   2   1          5.17          8.66         3.63 o
  29   2   1         38.02         33.89         6.38 o
  30   2   1         72.49         69.50         9.82 o
  31   2   1          2.45          3.61         2.63 o
  32   2   1          8.59         13.66         4.33 o
  33   2   1          2.99          2.00         3.05 o
  34   2   1         41.40         35.93         7.42 o
  35   2   1          9.96         10.33         5.19 o
  36   2   1         40.98         49.14        10.76 o
  37   2   1        103.05         85.70        14.94 o
   1   3   1       7382.38       7156.22        97.05 o
   2   3   1         18.18         19.97         4.11 o
   3   3   1        156.32        139.40        11.27 o
   4   3   1       1308.74       1262.88       145.20 o
   5   3   1         14.16         24.74         9.00 o
   6   3   1       3533.12       3788.36       103.65 o
   7   3   1        903.13        922.79        42.04 o
   8   3   1        436.47        429.97        48.11 o
   9   3   1        552.07        551.13        28.92 o
  10   3   1        977.76       1092.08        61.07 o
  11   3   1          0.48          1.57         3.35 o
  12   3   1        916.56        941.35        25.89 o
  13   3   1        207.53        227.77        14.71 o
  14   3   1         31.43         33.91         5.27 o
  15   3   1        155.08        182.51        13.39 o
  16   3   1       1977.41       1860.00        47.13 o
  17   3   1        865.50        851.34        34.98 o
  18   3   1        915.35        867.07        24.98 o
  19   3   1        147.38        144.19        10.66 o
  20   3   1         80.06         82.59         8.17 o
  21   3   1         29.13         25.34         5.52 o
  22   3   1        606.00        582.89        21.84 o
  23   3   1        242.67        246.68        15.84 o
  24   3   1         46.94         49.32         7.08 o
  25   3   1          1.69         10.98         4.24 o
  26   3   1        720.44        723.86        27.75 o
  27   3   1         18.97         19.93         4.89 o
  28   3   1         78.27         97.17        10.03 o
  29   3   1          0.00          3.43         3.37 o
  30   3   1         99.04        103.65        12.56 o
  31   3   1          2.72          5.35         4.85 o
  32   3   1        110.99        119.96        16.27 o
  33   3   1         64.32         61.27        12.16 o
  34   3   1        223.11        223.90        22.87 o
  35   3   1          5.23         29.05        10.56 o
  36   3   1         35.32         35.28        12.26 o
  37   3   1          5.31          3.25        11.76 o
   0   4   1       4469.51       4554.95       148.25 o
   1   4   1          3.72         12.59        10.26 o
   2   4   1       2208.53       2234.61        80.78 o
   3   4   1       1194.77       1328.91        49.92 o
   4   4   1          2.48          8.11         2.86 o
   5   4   1          3.65          4.57         2.23 o
   6   4   1       1065.11        986.97        89.36 o
   7   4   1          5.64         25.38        11.94 o
   8   4   1        595.44        663.47        50.40 o
   9   4   1       2097.34       2189.93        91.30 o
  10   4   1       2208.34       2469.27        96.82 o
  11   4   1         36.91         44.74        13.44 o
  12   4   1        224.77        232.44        36.93 o
  13   4   1        286.79        315.28        25.98 o
  14   4   1       1543.73       1609.58        58.94 o
  15   4   1        257.24        268.06        25.37 o
  16   4   1         42.71         73.70        13.32 o
  17   4   1          0.40          3.14         3.34 o
  18   4   1         59.55         63.30         7.64 o
  19   4   1        433.05        393.75        18.00 o
  20   4   1        102.78         84.08         9.23 o
  21   4   1        478.72        454.18        25.91 o
  22   4   1        297.10        288.85        17.50 o
  23   4   1         70.77         61.70         7.59 o
  24   4   1        136.75        148.98        27.08 o
  25   4   1        732.19        696.64        34.21 o
  26   4   1         40.76         41.71         8.69 o
  27   4   1        133.00        122.42        13.06 o
  28   4   1         37.33         19.93         6.56 o
  29   4   1          0.06          1.71         3.07 o
  30   4   1         32.30         36.88        17.06 o
  31   4   1         47.94         55.90        14.26 o
  32   4   1         33.70         36.86        11.85 o
  33   4   1          0.16          1.48         3.68 o
  34   4   1          1.41          2.11         4.15 o
  35   4   1          7.57         11.73         3.52 o
   1   5   1        931.03        953.10        29.18 o
   2   5   1        214.06        240.60        20.84 o
   3   5   1        187.95        175.21        19.59 o
   4   5   1         19.33         21.82        11.14 o
   5   5   1         11.08         10.61         6.99 o
   6   5   1        704.60        690.60       120.53 o
   7   5   1          7.90          4.20         1.60 o
   8   5   1         60.69         55.85        11.87 o
   9   5   1          1.07          5.67        24.40 o
  10   5   1       1097.82       1287.08        77.69 o
  11   5   1        696.48        767.77        60.92 o
  12   5   1          3.80         11.50         8.49 o
  13   5   1          1.65          9.31         5.68 o
  14   5   1        127.50        118.41        13.90 o
  15   5   1         24.29         30.60         7.41 o
  16   5   1         81.33         83.45        12.27 o
  17   5   1         89.51        108.17        14.33 o
  18   5   1        183.32        204.96        19.52 o
  19   5   1         17.24          4.13         6.45 o
  20   5   1        148.29        160.67        20.47 o
  21   5   1          7.57         11.78         6.36 o
  22   5   1         18.58         32.90        11.62 o
  23   5   1          9.79          7.88         6.75 o
  24   5   1         21.39         12.08        11.61 o
  25   5   1          0.04          0.56         9.62 o
  26   5   1        284.76        260.49        40.34 o
  27   5   1         50.57         44.15        17.84 o
  28   5   1         84.63         93.77        19.04 o
  29   5   1         44.21         60.05        14.92 o
  30   5   1          0.39          1.84         4.01 o
  31   5   1         22.51         21.10         9.62 o
  32   5   1         35.79         15.63        11.47 o
  33   5   1          8.37         32.18        13.51 o
  34   5   1         61.69         54.52        15.87 o
   0   6   1        238.20        205.67        15.82 o
   1   6   1        104.49        108.11        10.33 o
   2   6   1        492.40        464.93        20.83 o
   3   6   1          5.48          3.53         2.21 o
   4   6   1          0.04         -4.92         4.92 o
   5   6   1         23.26          7.88         7.53 o
   6   6   1        302.73        325.00        31.55 o
   7   6   1        277.11        255.27        45.06 o
   8   6   1        103.17         91.48        17.27 o
   9   6   1          6.04         10.38         6.79 o
  10   6   1         70.15         89.47        17.74 o
  11   6   1        125.72        161.32        22.24 o
  12   6   1        116.37        142.08        20.88 o
  13   6   1        184.99        197.56        24.24 o
  14   6   1         51.97         42.71         8.77 o
  15   6   1         83.61         85.35        12.74 o
  16   6   1         16.23          7.86         7.66 o
  17   6   1         31.47          9.85         6.03 o
  18   6   1          0.82          4.07         2.21 o
  19   6   1        165.83        187.77        19.92 o
  20   6   1        142.21        153.14        18.51 o
  21   6   1         27.36         42.64        16.04 o
  22   6   1         17.15         32.09        12.84 o
  23   6   1        481.09        526.37        35.38 o
  24   6   1          0.06         -2.48        20.67 o
  25   6   1          3.41          3.68         3.77 o
  26   6   1         55.90         78.56        24.96 o
  27   6   1        125.89        155.35        36.29 o
  28   6   1          8.32         23.27        11.79 o
  29   6   1         35.76         46.11        15.08 o
  30   6   1         26.82         16.04         8.52 o
  31   6   1         20.29         14.82         9.29 o
  32   6   1          1.66         13.65         4.61 o
   1   7   1         16.02         13.09         3.47 o
   2   7   1        144.89        144.80        12.15 o
   3   7   1         61.68         64.40         8.68 o
   4   7   1        170.22        194.49        16.06 o
   5   7   1         35.33         21.93         5.67 o
   6   7   1          0.00         -3.03         3.03 o
   7   7   1         26.44         43.05        15.47 o
   8   7   1        281.93        360.10        36.25 o
   9   7   1        173.71        233.98        31.55 o
  10   7   1        129.95        141.76        23.06 o
  11   7   1        109.47        105.20        20.83 o
  12   7   1         46.11         80.54        18.04 o
  13   7   1        200.43        187.37        25.85 o
  14   7   1          0.88          2.31         6.48 o
  15   7   1          0.64         -2.77         2.77 o
  16   7   1         13.03          1.17         4.61 o
  17   7   1         20.59         10.39         4.35 o
  18   7   1         13.03          7.40         5.31 o
  19   7   1         31.84         32.21         9.25 o
  20   7   1          0.03          2.01         4.48 o
  21   7   1          2.66         11.54         6.28 o
  22   7   1        159.49        169.42        21.00 o
  23   7   1          0.08          0.01         4.84 o
  24   7   1        160.57        176.80        21.60 o
  25   7   1         29.60         45.36        14.75 o
  26   7   1          7.56         13.04        11.02 o
  27   7   1         16.64         37.12        17.89 o
  28   7   1         14.85         19.33        10.79 o
  29   7   1         21.44          4.34         2.78 o
  30   7   1          0.48          3.01        11.41 o
   0   8   1        616.82        640.83        55.23 o
   1   8   1         33.36         46.16        10.63 o
   2   8   1         69.87         86.71        14.95 o
   3   8   1         80.63        101.98        16.04 o
   4   8   1         66.13         94.32        20.19 o
   5   8   1         66.97         69.89        13.28 o
   6   8   1        105.03        127.13        18.03 o
   7   8   1          6.63         11.42         6.75 o
   8   8   1        133.96        156.99        20.05 o
   9   8   1         18.28         24.31        12.46 o
  10   8   1          1.18         -0.70         5.94 o
  11   8   1         89.85        103.37        20.32 o
  12   8   1         46.49         52.59        12.20 o
  13   8   1         12.68         22.69         7.86 o
  14   8   1         19.50         15.25        10.20 o
  15   8   1        109.89         90.25        15.19 o
  16   8   1         17.23         31.08        12.52 o
  17   8   1        133.15        145.97        19.40 o
  18   8   1         12.73         20.96         7.38 o
  19   8   1         26.33         19.69         6.22 o
  20   8   1          0.21          4.33         9.67 o
  21   8   1         51.36         69.39        14.35 o
  22   8   1         37.89         63.24        14.02 o
  23   8   1         37.21         60.35        13.41 o
  24   8   1          1.56          5.93         4.49 o
  25   8   1         11.19          2.44         5.27 o
  26   8   1          7.76         15.89         5.84 o
  27   8   1          4.79         -3.99         3.99 o
   1   9   1         15.47         -0.31         7.38 o
   2   9   1          0.24         -6.74         7.78 o
   3   9   1         12.92         -5.34         6.77 o
   4   9   1          4.81         -1.11         5.25 o
   5   9   1         11.28         15.08        10.90 o
   6   9   1         61.55         68.10        18.77 o
   7   9   1         17.90          8.17         9.46 o
   8   9   1          3.14          5.11         8.58 o
   9   9   1          6.47         19.70         8.39 o
  10   9   1         43.86         52.79        13.22 o
  11   9   1        106.25        128.02        25.27 o
  12   9   1          4.02         18.13         7.63 o
  13   9   1         23.26         25.57         9.00 o
  14   9   1         10.78         19.98         7.63 o
  15   9   1          2.00         -0.98         4.60 o
  16   9   1          2.69         16.79         7.00 o
  17   9   1         11.98          2.83         3.28 o
  18   9   1         30.82         19.45         7.55 o
  19   9   1         22.87         25.50         9.31 o
  20   9   1         16.64          9.36         5.54 o
  21   9   1          8.13         -1.37         9.71 o
  22   9   1          0.00          1.26        11.45 o
  23   9   1         15.14          4.83         5.04 o
   0  10   1         27.29         26.99        13.90 o
   1  10   1         43.69         38.12        12.53 o
   2  10   1          0.81         -4.63         4.94 o
   3  10   1         33.22         41.37        14.44 o
   4  10   1         21.55         32.19        16.02 o
   5  10   1         58.13         53.16        17.41 o
   6  10   1          7.83         26.82        16.35 o
   7  10   1         37.69         46.74        27.34 o
   8  10   1          6.67         19.21         7.84 o
   9  10   1          4.76         -0.29         6.71 o
  10  10   1          1.96         20.43        11.60 o
  11  10   1          1.25         23.57        12.51 o
  12  10   1          2.03          0.85         5.55 o
  13  10   1          6.54          3.51         2.68 o
  14  10   1          1.45         10.03         7.44 o
  15  10   1          7.68          5.20         6.04 o
  16  10   1          1.30          1.09         5.86 o
  17  10   1         37.68         37.02        11.01 o
   1  11   1         24.50         21.11         7.68 o
   2  11   1          1.46         -1.19         4.40 o
   3  11   1          1.63          6.98         7.57 o
   4  11   1         20.28         30.64        11.16 o
   5  11   1          1.37         -3.42        17.22 o
   6  11   1         46.19         46.45        15.25 o
   7  11   1         12.55          4.06        15.27 o
   8  11   1          0.26          8.45         8.62 o
   0   0   2      35356.47      33433.12       256.82 o
   1   0   2       2403.79       2440.29        48.89 o
   2   0   2      11106.16      10926.58       145.00 o
   3   0   2       1718.01       1639.67        36.22 o
   4   0   2      16447.53      16922.48       154.35 o
   5   0   2       4029.48       3787.02        53.58 o
   6   0   2      38615.11      38070.18       182.13 o
   7   0   2       4450.63       4386.43        91.49 o
   8   0   2      15934.18      15964.25       130.45 o
   9   0   2        136.84        154.24        21.40 o
  10   0   2        846.67        668.27        42.64 o
  11   0   2        338.49        359.60        32.13 o
  12   0   2         81.32         93.68        17.64 o
  13   0   2       2616.43       2671.94        90.84 o
  14   0   2       1379.68       1553.99        72.79 o
  15   0   2      11333.07      11668.02       198.81 o
  16   0   2       4126.74       4811.36       132.25 o
  17   0   2       4540.03       4813.85       135.60 o
  18   0   2       1361.69       1402.02        74.71 o
  19   0   2        845.10        891.38        43.97 o
  20   0   2        333.38        365.04        28.86 o
  21   0   2        348.55        322.75        27.62 o
  22   0   2         30.39         52.58        15.98 o
  23   0   2        332.93        316.96        38.69 o
  24   0   2        382.72        395.33        30.75 o
  25   0   2       1153.30       1233.55        54.79 o
  26   0   2        180.95        222.87        23.70 o
  27   0   2        530.41        507.25        36.34 o
  28   0   2          0.34          9.70        15.07 o
  29   0   2        104.19         81.59        14.92 o
  30   0   2         84.25         67.62        14.18 o
  31   0   2         15.30         20.95         8.57 o
  32   0   2          3.30          0.99         3.56 o
  33   0   2          6.11          8.45         5.60 o
  34   0   2          0.55          4.68         7.54 o
  35   0   2         70.82         53.87        16.65 o
  36   0   2          7.23         30.38        10.98 o
  37   0   2        135.11        137.46        22.29 o
   1   1   2         45.00         44.20         2.91 o
   2   1   2        488.47        450.28         8.57 o
   3   1   2        672.70        679.81        12.96 o
   4   1   2          2.88          0.32         0.63 o
   5   1   2        372.24        391.31        15.22 o
   6   1   2        804.68        804.98        23.05 o
   7   1   2         49.30         51.57         6.04 o
   8   1   2       1542.22       1628.88        45.20 o
   9   1   2        839.00        834.75        33.45 o
  10   1   2        198.82        180.52         9.51 o
  11   1   2        387.55        425.91        15.91 o
  12   1   2        952.34        967.06        26.33 o
  13   1   2       1672.51       1754.81        36.13 o
  14   1   2        308.96        326.17        16.48 o
  15   1   2          9.34         10.03         3.22 o
  16   1   2        215.94        232.77        15.07 o
  17   1   2          8.97          2.74         3.52 o
  18   1   2          0.01         -1.06         1.52 o
  19   1   2         25.65         31.15         6.84 o
  20   1   2        135.05        123.52        11.06 o
  21   1   2         72.20         72.68         8.78 o
  22   1   2          0.17         -1.47         1.94 o
  23   1   2        115.82        105.70        10.75 o
  24   1   2         10.42          4.80         3.71 o
  25   1   2         57.01         48.43         7.17 o
  26   1   2         11.14         11.70         3.32 o
  27   1   2         88.77         72.25         9.45 o
  28   1   2         63.23         68.73         9.48 o
  29   1   2         14.94         17.87         4.59 o
  30   1   2        145.05        126.90        13.37 o
  31   1   2          7.61         14.05         4.12 o
  32   1   2          2.55          0.03         1.86 o
  33   1   2         16.63         23.98         5.92 o
  34   1   2          3.39         -0.71         3.72 o
  35   1   2          8.89         11.35         4.52 o
  36   1   2         13.84         11.84         3.82 o
  37   1   2         11.55          7.98         5.57 o
   0   2   2       8778.01       8456.31        73.74 o
   1   2   2      22349.33      22316.04       125.62 o
   2   2   2       3538.35       3434.17        41.09 o
   3   2   2      11308.87      11248.34        91.23 o
   4   2   2       4302.23       4132.96        58.70 o
   5   2   2          8.10          8.43         2.52 o
   6   2   2       5333.84       5402.55        72.19 o
   7   2   2       6191.65       6422.69        84.42 o
   8   2   2       2594.51       2668.30        56.64 o
   9   2   2        732.65        812.47        48.46 o
  10   2   2         50.97         36.03        11.28 o
  11   2   2        407.87        419.81        36.87 o
  12   2   2        791.74        768.87        35.81 o
  13   2   2       3278.41       3432.24        80.05 o
  14   2   2        598.06        601.48        32.69 o
  15   2   2         19.17         22.62         6.01 o
  16   2   2       1341.59       1362.04        40.67 o
  17   2   2       3966.78       3907.42        94.69 o
  18   2   2        954.56        965.44        37.78 o
  19   2   2        566.28        558.79        22.96 o
  20   2   2         39.35         41.22         6.62 o
  21   2   2        108.31        114.45        10.72 o
  22   2   2         28.61         50.36         7.58 o
  23   2   2        962.66        991.63        33.43 o
  24   2   2        205.01        226.07        18.80 o
  25   2   2        237.33        253.09        17.53 o
  26   2   2        162.46        171.25        14.79 o
  27   2   2        627.00        600.72        28.14 o
  28   2   2         81.96         99.93        11.39 o
  29   2   2          3.99          1.22         4.43 o
  30   2   2         39.56         41.21         7.28 o
  31   2   2          3.76          0.02         2.60 o
  32   2   2         15.43          7.50         5.42 o
  33   2   2          0.67          0.72         2.63 o
  34   2   2         11.67         13.00         5.30 o
  35   2   2         43.70         49.64        11.26 o
  36   2   2          0.98          4.87         3.43 o
  37   2   2         10.47         -1.92         2.96 o
   1   3   2        282.84        310.19        12.44 o
   2   3   2       2903.62       2975.89        34.57 o
   3   3   2        823.30        859.53        22.85 o
   4   3   2          5.68          7.93         2.58 o
   5   3   2       4189.07       4380.87        74.35 o
   6   3   2       1815.89       2101.04        52.74 o
   7   3   2       3006.12       3253.94       129.50 o
   8   3   2         48.90         66.52        11.59 o
   9   3   2         27.48         36.73         9.90 o
  10   3   2       2313.95       2449.70        62.57 o
  11   3   2        383.75        397.54        37.36 o
  12   3   2        674.23        713.01        28.98 o
  13   3   2        539.18        537.30        29.83 o
  14   3   2        127.51        108.15         8.76 o
  15   3   2          1.74          6.63         2.36 o
  16   3   2        726.32        671.57        33.74 o
  17   3   2          2.32          7.80         3.34 o
  18   3   2        250.92        250.46        16.56 o
  19   3   2         68.95         60.74         8.10 o
  20   3   2         84.08         86.25        10.03 o
  21   3   2         40.56         32.06         5.48 o
  22   3   2        235.29        240.82        15.68 o
  23   3   2        148.73        153.14        12.90 o
  24   3   2        193.35        196.82        14.85 o
  25   3   2         27.32         21.47         4.31 o
  26   3   2         87.40         85.03        10.20 o
  27   3   2          1.74          0.10         5.02 o
  28   3   2        195.44        188.19        19.22 o
  29   3   2         10.26         21.66         7.08 o
  30   3   2        101.06         89.52        11.84 o
  31   3   2         16.83         19.37         5.80 o
  32   3   2         41.04         33.25         7.43 o
  33   3   2          0.42          2.70         3.54 o
  34   3   2          0.52         -1.54         2.85 o
  35   3   2          0.70          1.74         4.20 o
  36   3   2          6.34         -3.18         5.03 o
   0   4   2        234.57        197.22        15.17 o
   1   4   2        109.94        131.48         8.98 o
   2   4   2       6077.30       6215.03        59.64 o
   3   4   2        414.76        407.10        19.68 o
   4   4   2        640.02        589.41        15.52 o
   5   4   2       1624.63       1699.68        51.62 o
   6   4   2         81.80         72.29        11.09 o
   7   4   2        486.30        462.69        27.69 o
   8   4   2          3.44          4.65         2.20 o
   9   4   2         28.37         17.21         6.80 o
  10   4   2        480.44        481.07        29.98 o
  11   4   2         80.51        107.62        14.82 o
  12   4   2         59.64         39.96        13.08 o
  13   4   2        291.04        316.39        25.68 o
  14   4   2        685.88        766.61        40.98 o
  15   4   2        133.40        140.52        14.54 o
  16   4   2          7.21          9.92         2.08 o
  17   4   2        578.41        519.33        33.09 o
  18   4   2        236.89        237.75        16.74 o
  19   4   2          0.32          1.28         1.16 o
  20   4   2         19.91         21.80         5.50 o
  21   4   2        454.86        472.15        52.61 o
  22   4   2        312.55        331.98        45.42 o
  23   4   2        356.84        392.56        33.48 o
  24   4   2         42.89         43.11        11.38 o
  25   4   2        213.54        193.15        24.13 o
  26   4   2        123.53        114.65        18.74 o
  27   4   2         89.14         87.91        16.22 o
  28   4   2         44.47         63.20        13.88 o
  29   4   2         12.99         -1.83         2.67 o
  30   4   2          1.00         -1.77         9.96 o
  31   4   2          0.65         -3.14         4.13 o
  32   4   2          6.15          7.09        15.23 o
  33   4   2          0.29         -5.92         7.63 o
  34   4   2          0.02          1.91         4.96 o
  35   4   2          0.02         -8.50         8.50 o
   1   5   2         24.50         18.79         3.64 o
   2   5   2        197.77        201.59        11.02 o
   3   5   2        214.10        184.87        10.11 o
   4   5   2        494.58        526.30        16.20 o
   5   5   2       2317.98       2457.95       112.00 o
   6   5   2        247.56        286.41        23.89 o
   7   5   2        145.83        103.90        13.80 o
   8   5   2        176.54        170.36        22.81 o
   9   5   2        662.37        772.11        65.37 o
  10   5   2         90.27        106.09        15.35 o
  11   5   2          8.48         12.29         3.83 o
  12   5   2          9.90          3.75         3.45 o
  13   5   2         77.90         72.22        10.53 o
  14   5   2          8.82          3.33         5.95 o
  15   5   2        236.56        262.81        21.45 o
  16   5   2        160.83        155.56        16.85 o
  17   5   2         26.30         37.72         9.09 o
  18   5   2        916.67        958.21        52.67 o
  19   5   2          2.57         30.54         8.87 o
  20   5   2         36.18         54.74        14.49 o
  21   5   2        464.38        510.70        40.13 o
  22   5   2         33.06         40.58        15.60 o
  23   5   2         38.15         31.33        13.55 o
  24   5   2          3.03         12.41         9.20 o
  25   5   2         82.35        127.17        29.70 o
  26   5   2         10.60         15.48         7.40 o
  27   5   2         99.15         74.40        15.49 o
  28   5   2         63.55         44.40        11.58 o
  29   5   2          7.92         10.50         7.39 o
  30   5   2         34.60         29.71        16.57 o
  31   5   2          6.52         18.84        11.85 o
  32   5   2          0.50         -5.98         5.98 o
  33   5   2         20.31          8.91        18.57 o
   0   6   2        259.01        276.58        21.51 o
   1   6   2        335.84        324.57        16.29 o
   2   6   2         95.69         93.45         6.86 o
   3   6   2        533.39        523.99        18.02 o
   4   6   2        198.56        225.31        12.09 o
   5   6   2          8.35          7.79         2.45 o
   6   6   2         52.27         54.22        11.55 o
   7   6   2          2.85          3.18         3.03 o
   8   6   2          3.09         10.62         6.52 o
   9   6   2          4.23         11.23         6.06 o
  10   6   2        659.84        728.26        36.44 o
  11   6   2          7.39          1.60         2.83 o
  12   6   2          2.57          8.38         4.35 o
  13   6   2         16.61         17.22         6.97 o
  14   6   2          0.30          2.39         2.78 o
  15   6   2         46.02         57.48         9.58 o
  16   6   2          6.34         10.65         6.41 o
  17   6   2        233.66        279.14        24.26 o
  18   6   2         59.05         62.30        12.10 o
  19   6   2          6.64         27.61         9.17 o
  20   6   2        242.07        269.78        24.61 o
  21   6   2        151.60        162.07        19.55 o
  22   6   2        162.73        179.47        25.59 o
  23   6   2        112.06        141.51        23.32 o
  24   6   2         27.67         23.26        19.32 o
  25   6   2          2.48         10.13         6.92 o
  26   6   2         22.40         11.72         9.19 o
  27   6   2         20.71         39.72        19.04 o
  28   6   2          0.87        -10.76        10.76 o
  29   6   2         19.59         33.70        14.40 o
  30   6   2          2.41         -8.39        11.60 o
  31   6   2          0.00         -6.38         6.38 o
  32   6   2          0.27         -3.30        19.65 o
   1   7   2        679.77        696.09        24.17 o
   2   7   2         51.32         62.33         7.15 o
   3   7   2        120.69        137.71        12.30 o
   4   7   2         17.80         23.30         6.53 o
   5   7   2         32.11         45.75         8.05 o
   6   7   2         39.26         36.11         6.76 o
   7   7   2         39.28         37.06         9.97 o
   8   7   2         76.24         74.29        12.20 o
   9   7   2         46.67         51.64        13.97 o
  10   7   2        120.22        144.46        17.26 o
  11   7   2          3.98          6.36         3.70 o
  12   7   2          1.42          7.33         7.41 o
  13   7   2        162.05        188.47        20.01 o
  14   7   2         30.85         46.99        11.35 o
  15   7   2        218.54        239.45        23.21 o
  16   7   2          3.76         15.33        10.19 o
  17   7   2        109.57        142.80        18.28 o
  18   7   2         75.01        122.83        17.44 o
  19   7   2         40.94         59.79        12.72 o
  20   7   2         63.52         78.46        14.24 o
  21   7   2          3.09         17.16         9.32 o
  22   7   2         89.15        124.63        17.83 o
  23   7   2          0.02          2.68         6.88 o
  24   7   2         17.27         10.99         7.97 o
  25   7   2         51.20         88.46        19.61 o
  26   7   2         75.58         85.94        19.11 o
  27   7   2          0.34          7.83        11.46 o
  28   7   2          2.23         14.44        14.52 o
  29   7   2          5.11         -3.23         6.34 o
   0   8   2        612.33        604.96        46.62 o
   1   8   2         12.36         14.47         6.64 o
   2   8   2          1.31         20.12         8.00 o
   3   8   2        273.69        280.46        21.22 o
   4   8   2          3.81          6.43         4.83 o
   5   8   2         59.57         55.93        10.06 o
   6   8   2        292.87        264.81        21.43 o
   7   8   2          0.77          1.68         2.65 o
   8   8   2          3.66          2.29         3.06 o
   9   8   2          9.48          2.02         3.90 o
  10   8   2         61.80         71.65        13.50 o
  11   8   2         40.90         46.08        10.91 o
  12   8   2         52.84         50.25        11.10 o
  13   8   2          8.39          1.99         8.30 o
  14   8   2         10.22         -1.88         4.75 o
  15   8   2          2.09          1.83         5.03 o
  16   8   2          2.55         -2.08         4.26 o
  17   8   2         42.06         26.17         8.98 o
  18   8   2         70.25         78.29        14.24 o
  19   8   2         12.68         26.00         8.78 o
  20   8   2         25.16         24.69         8.94 o
  21   8   2          1.17         -0.31         5.64 o
  22   8   2         10.03         12.03         8.41 o
  23   8   2         42.99         59.17        13.19 o
  24   8   2         14.99         21.54         8.46 o
  25   8   2         54.96         57.01        16.84 o
  26   8   2          4.74         16.61         9.34 o
   1   9   2         24.99         43.49        17.39 o
   2   9   2        171.57        198.56        33.96 o
   3   9   2         44.47         45.54        14.15 o
   4   9   2         10.02          3.73        15.06 o
   5   9   2         18.41         13.21         6.48 o
   6   9   2         52.51         77.29        15.58 o
   7   9   2         60.35         76.27        14.87 o
   8   9   2          0.89          0.53         5.13 o
   9   9   2          7.58         14.10         6.19 o
  10   9   2         53.08         47.71         9.88 o
  11   9   2          7.91          4.30         3.65 o
  12   9   2          2.61         -0.84         4.70 o
  13   9   2         18.63         12.10         6.16 o
  14   9   2          0.35         -0.29         5.09 o
  15   9   2          2.61         15.79         6.51 o
  16   9   2         67.32         57.50        13.34 o
  17   9   2          1.60          6.35         8.32 o
  18   9   2          7.95          1.73         3.65 o
  19   9   2          0.08          6.16        10.72 o
  20   9   2          0.55          8.58         6.17 o
  21   9   2          9.97          7.01         3.69 o
  22   9   2         20.88         33.28        10.27 o
   0  10   2         23.12          6.97        12.14 o
   1  10   2         18.33          1.59         5.10 o
   2  10   2          4.45          0.12         3.52 o
   3  10   2          3.25         11.49        15.01 o
   4  10   2         58.33         44.97        16.37 o
   5  10   2         18.00         19.90        14.70 o
   6  10   2          9.44         30.77        14.91 o
   7  10   2          0.02         28.24        15.43 o
   8  10   2         39.86         57.76        18.21 o
   9  10   2          1.12          8.31         8.75 o
  10  10   2          1.46          7.45         4.36 o
  11  10   2          0.98          0.69        12.00 o
  12  10   2          0.34          3.66         5.32 o
  13  10   2          7.94         30.69        13.64 o
  14  10   2         21.72         28.28        12.87 o
  15  10   2          0.00         24.54        10.66 o
  16  10   2          7.77         -5.76         5.82 o
   1  11   2          0.74         -4.73         5.07 o
   2  11   2          7.05          8.24         9.23 o
   3  11   2          4.27          3.29         7.31 o
   4  11   2          4.24          4.28         5.71 o
   5  11   2         31.15         38.95        14.30 o
   6  11   2         10.70          9.90        18.79 o
   1   1   3       4467.46       4289.70        45.68 o
   2   1   3       1666.43       1684.93        27.97 o
   3   1   3       2161.67       2008.03        26.86 o
   4   1   3        333.44        348.60        12.45 o
   5   1   3       2516.10       2396.41        33.80 o
   6   1   3       3197.12       3290.70        63.46 o
   7   1   3         13.77          7.47         2.36 o
   8   1   3        609.33        662.98        28.79 o
   9   1   3       9457.26       9743.50       143.75 o
  10   1   3       1231.87       1447.95       134.66 o
  11   1   3       6012.81       6062.23       130.69 o
  12   1   3       2279.85       2309.72        64.85 o
  13   1   3       3342.84       3220.06       119.49 o
  14   1   3       6540.33       6576.89        93.51 o
  15   1   3       2864.01       2811.33       123.16 o
  16   1   3        386.78        402.15        31.66 o
  17   1   3        268.43        239.04        13.84 o
  18   1   3         23.85         19.72         3.87 o
  19   1   3         15.19          9.88         3.20 o
  20   1   3         87.13         99.67        12.65 o
  21   1   3        576.97        578.51        31.18 o
  22   1   3          7.38         25.34         7.19 o
  23   1   3        635.54        663.66        34.53 o
  24   1   3        578.25        633.15        34.06 o
  25   1   3         40.72         45.21         7.61 o
  26   1   3          9.55          8.29         7.99 o
  27   1   3          3.27         -0.68         3.57 o
  28   1   3          1.51          3.22         2.42 o
  29   1   3          1.65          1.98         3.00 o
  30   1   3         37.88         29.35         7.68 o
  31   1   3         49.48         28.79         6.43 o
  32   1   3         84.89         85.23        11.44 o
  33   1   3          8.05         10.59         4.24 o
  34   1   3         16.87          9.06         2.71 o
  35   1   3          0.35          5.75         4.35 o
  36   1   3         23.30         18.43         6.34 o
  37   1   3         38.34         39.35         9.84 o
   0   2   3        750.45        770.73        17.51 o
   1   2   3       4008.54       4073.00        58.69 o
   2   2   3       2517.60       2462.71        34.23 o
   3   2   3          0.33          0.51         1.38 o
   4   2   3          1.21          7.12         2.38 o
   5   2   3          7.28          4.54         1.48 o
   6   2   3        503.51        515.49        21.30 o
   7   2   3        645.98        731.86        32.19 o
   8   2   3       1622.21       1636.36        48.75 o
   9   2   3        547.68        585.07        29.79 o
  10   2   3        140.63        169.97        16.56 o
  11   2   3        188.86        184.71        17.38 o
  12   2   3         37.81         39.23        13.50 o
  13   2   3        707.84        789.19        55.47 o
  14   2   3          5.26         10.13         9.70 o
  15   2   3        113.80        148.83        25.20 o
  16   2   3         17.44         25.61         7.70 o
  17   2   3         20.04         32.52         8.33 o
  18   2   3        291.21        325.53        22.47 o
  19   2   3         36.13         37.60         9.13 o
  20   2   3         20.80         24.28        12.22 o
  21   2   3        150.98        150.90        12.77 o
  22   2   3          0.72          5.89         3.25 o
  23   2   3        397.04        377.44        21.18 o
  24   2   3        517.80        512.50        25.19 o
  25   2   3         66.70         62.10         9.17 o
  26   2   3          3.24          1.96         1.49 o
  27   2   3         55.91         50.93         8.31 o
  28   2   3        146.27        137.99        14.18 o
  29   2   3         60.80         62.81         9.57 o
  30   2   3          9.14          8.08         6.26 o
  31   2   3        156.59        151.33        18.79 o
  32   2   3         18.96         19.95         6.35 o
  33   2   3          7.79          9.66         4.58 o
  34   2   3          2.69         -4.86         4.86 o
  35   2   3         25.01         26.37         7.61 o
  36   2   3          4.44          4.14         3.77 o
   1   3   3       1778.13       1628.20        26.88 o
   2   3   3        961.30        997.34        18.38 o
   3   3   3         44.86         36.38         2.97 o
   4   3   3       1327.72       1266.30        23.49 o
   5   3   3       2279.39       2128.17        61.33 o
   6   3   3        410.23        431.19        14.03 o
   7   3   3       1023.02        871.19        43.60 o
   8   3   3        357.50        431.29        32.11 o
   9   3   3       5988.66       6253.34        97.35 o
  10   3   3        625.69        722.31        37.11 o
  11   3   3        378.79        390.53        38.94 o
  12   3   3          1.68          4.82         7.92 o
  13   3   3        213.02        231.41        31.21 o
  14   3   3          0.68         -1.01         3.03 o
  15   3   3         24.97         20.30         4.34 o
  16   3   3          1.99          3.09         4.17 o
  17   3   3       1229.15       1207.09        49.77 o
  18   3   3          9.66         64.82         9.29 o
  19   3   3        153.56        147.25        15.26 o
  20   3   3          7.86         14.69         5.26 o
  21   3   3        423.07        441.48        24.61 o
  22   3   3        498.18        482.28        25.67 o
  23   3   3         68.58         50.55        10.30 o
  24   3   3         18.80         39.58         7.82 o
  25   3   3          0.31          1.49         2.70 o
  26   3   3        291.19        303.21        25.12 o
  27   3   3          0.30         33.33         9.09 o
  28   3   3         13.89         11.22         5.60 o
  29   3   3        104.93         89.37        13.52 o
  30   3   3          2.44         -4.91         4.91 o
  31   3   3         11.45         13.79         6.25 o
  32   3   3          4.62          8.49         2.13 o
  33   3   3          2.04          6.28         3.68 o
  34   3   3          4.12         -4.35         4.35 o
  35   3   3         12.20          3.95         3.62 o
   0   4   3      14730.97      15336.96       148.36 o
   1   4   3        698.61        660.25        35.21 o
   2   4   3        443.14        413.01        12.86 o
   3   4   3          4.55         -2.15         3.64 o
   4   4   3        850.03        804.35        27.37 o
   5   4   3        470.66        544.63        29.15 o
   6   4   3        632.36        556.16        39.84 o
   7   4   3          0.30          4.09         3.83 o
   8   4   3        183.50        224.55        19.49 o
   9   4   3          0.69          6.58         2.99 o
  10   4   3        310.79        313.75        20.36 o
  11   4   3         67.58         85.90        11.61 o
  12   4   3       1665.12       1668.10        48.24 o
  13   4   3        511.28        561.98        28.70 o
  14   4   3         34.09         42.20         8.76 o
  15   4   3          4.00          6.77        13.82 o
  16   4   3        675.09        730.42        49.28 o
  17   4   3         22.92         22.79         4.49 o
  18   4   3          0.35          5.89         6.64 o
  19   4   3        375.64        413.22        34.00 o
  20   4   3        362.29        439.32        35.35 o
  21   4   3          4.37          6.95         6.26 o
  22   4   3         60.33         50.00        17.73 o
  23   4   3          0.53         -6.47         8.32 o
  24   4   3          3.87         -9.68         9.68 o
  25   4   3         12.18         10.53         7.85 o
  26   4   3        124.64        120.07        19.52 o
  27   4   3          3.47          6.24         4.52 o
  28   4   3         21.82         15.85         7.66 o
  29   4   3         71.84         64.74        25.08 o
  30   4   3          0.76          3.78         6.86 o
  31   4   3         45.83         44.05        13.31 o
  32   4   3          6.64         -2.49        14.03 o
  33   4   3         22.02         35.12        13.29 o
  34   4   3          2.55          8.90         6.54 o
   1   5   3        755.83        706.50        21.73 o
   2   5   3          7.19          2.98         2.29 o
   3   5   3        128.18        128.34         6.93 o
   4   5   3          4.10          0.41         2.39 o
   5   5   3          2.72          2.89         1.57 o
   6   5   3         69.38         76.94        10.59 o
   7   5   3        722.37        813.54        34.29 o
   8   5   3         45.47         40.11         7.68 o
   9   5   3        286.14        306.85        21.39 o
  10   5   3        108.73        108.15        13.41 o
  11   5   3        664.47        721.22        33.82 o
  12   5   3          1.12          9.75         5.83 o
  13   5   3          3.35          5.85         4.24 o
  14   5   3        444.21        452.24        27.81 o
  15   5   3        185.03        208.05        19.30 o
  16   5   3          1.29         15.29         9.83 o
  17   5   3        587.11        679.04        35.54 o
  18   5   3        182.39        215.36        25.71 o
  19   5   3        146.09        157.96        22.36 o
  20   5   3         44.75         55.71        13.50 o
  21   5   3         80.20         69.04        15.10 o
  22   5   3        121.05        108.46        18.79 o
  23   5   3         83.92         64.55        14.63 o
  24   5   3          3.49         -0.81        11.05 o
  25   5   3          4.77          3.71         6.60 o
  26   5   3          1.50         -6.57         6.57 o
  27   5   3          0.53         -5.80         5.80 o
  28   5   3          0.83          2.78        13.09 o
  29   5   3          8.17         17.28         7.57 o
  30   5   3          0.69          0.23         3.00 o
  31   5   3          2.40         -3.33         6.86 o
  32   5   3         27.66         30.42        16.10 o
  33   5   3          1.64          3.04         8.20 o
   0   6   3          0.70         22.87         6.48 o
   1   6   3        810.82        866.51        39.79 o
   2   6   3         99.79        109.46         8.96 o
   3   6   3        492.27        533.88        32.89 o
   4   6   3        722.95        696.04        47.40 o
   5   6   3          1.24          8.07         3.49 o
   6   6   3        217.80        231.78        17.80 o
   7   6   3          7.04         14.73         5.53 o
   8   6   3        317.59        343.24        24.51 o
   9   6   3         26.00         54.08         9.71 o
  10   6   3         25.05         28.35         6.17 o
  11   6   3         33.04         25.46         6.68 o
  12   6   3        239.47        251.90        21.71 o
  13   6   3         44.25         69.69        12.00 o
  14   6   3        142.44        146.21        16.79 o
  15   6   3        128.05        116.89        18.38 o
  16   6   3          9.26          1.35         9.47 o
  17   6   3         65.15         73.92        12.22 o
  18   6   3         30.13         35.86         9.47 o
  19   6   3        138.67        151.52        18.36 o
  20   6   3         65.28         97.39        18.52 o
  21   6   3         82.94         97.37        18.48 o
  22   6   3         15.65         13.31         7.12 o
  23   6   3         61.04         64.85        15.98 o
  24   6   3         64.55         80.63        17.79 o
  25   6   3          0.42         10.04         5.48 o
  26   6   3          6.78         21.32        13.88 o
  27   6   3          8.98         14.34        13.53 o
  28   6   3          4.99          4.18         7.84 o
  29   6   3          3.62          0.33         4.69 o
  30   6   3         15.95         41.72        20.11 o
  31   6   3          8.41         -3.35        10.72 o
   1   7   3         25.94         40.08         7.10 o
   2   7   3        594.45        598.57        26.33 o
   3   7   3        251.37        259.64        17.70 o
   4   7   3         16.12          5.73         2.84 o
   5   7   3         28.52         34.24         7.06 o
   6   7   3        113.87        112.93        13.60 o
   7   7   3         12.64         11.28         5.35 o
   8   7   3        102.40        114.46        13.79 o
   9   7   3        347.73        383.18        28.18 o
  10   7   3        134.18        154.37        27.66 o
  11   7   3         16.98         15.01         6.75 o
  12   7   3         81.91         95.98        14.48 o
  13   7   3          2.68          3.30         3.74 o
  14   7   3         14.61         12.82         4.79 o
  15   7   3          0.23         -0.02         4.68 o
  16   7   3          1.57          4.10         2.49 o
  17   7   3        140.27        156.19        19.72 o
  18   7   3         49.78         61.35        16.00 o
  19   7   3         19.31         36.82         9.84 o
  20   7   3        108.66         91.76        15.10 o
  21   7   3          7.73         12.96         6.67 o
  22   7   3         19.63         34.89        12.43 o
  23   7   3        137.80        114.66        21.79 o
  24   7   3          0.21          3.93         5.39 o
  25   7   3          3.67         15.22         7.86 o
  26   7   3         29.37         34.50        12.02 o
  27   7   3          1.15          1.61         6.40 o
  28   7   3          1.71          1.29         7.22 o
   0   8   3          0.31         -6.48         8.71 o
   1   8   3         20.00         16.25         3.78 o
   2   8   3         14.04         12.50         3.77 o
   3   8   3          1.36         39.19        13.31 o
   4   8   3        651.75        740.71        45.98 o
   5   8   3         82.66        108.30        17.87 o
   6   8   3         96.49        122.41        15.52 o
   7   8   3        131.09        133.12        15.59 o
   8   8   3         20.27         21.25         4.55 o
   9   8   3          6.51          3.49         3.90 o
  10   8   3          2.25         -0.95         5.63 o
  11   8   3          7.92          2.50         3.75 o
  12   8   3          2.72         -0.56         5.26 o
  13   8   3          3.87          3.25         2.32 o
  14   8   3          0.06          4.47         3.56 o
  15   8   3         23.11         13.26         5.92 o
  16   8   3         20.43          8.14         8.45 o
  17   8   3          0.22         -2.23         5.08 o
  18   8   3          0.32         -2.84         2.84 o
  19   8   3         12.98         10.43         8.10 o
  20   8   3         37.72         40.25        11.33 o
  21   8   3         19.33         25.78         8.75 o
  22   8   3         89.10        123.70        19.13 o
  23   8   3         96.81        109.84        17.83 o
  24   8   3         33.91         28.12        12.57 o
  25   8   3          0.13          5.56         4.33 o
   1   9   3         11.62          2.84         3.46 o
   2   9   3         68.14         61.62        11.96 o
   3   9   3         42.58         64.12        15.34 o
   4   9   3        134.19        124.51        19.96 o
   5   9   3          7.81         23.21        11.16 o
   6   9   3         15.54         25.36        12.19 o
   7   9   3         22.28         24.40         8.63 o
   8   9   3         80.55         76.37        16.25 o
   9   9   3          0.14         -6.32         6.71 o
  10   9   3          6.01         -0.18         6.75 o
  11   9   3         48.12         62.36        13.87 o
  12   9   3          0.02          1.07         2.36 o
  13   9   3         26.29         32.05         7.94 o
  14   9   3          6.65         -2.35         2.41 o
  15   9   3          8.62         14.97         6.74 o
  16   9   3          0.37          1.08         5.40 o
  17   9   3          7.98          7.90         4.51 o
  18   9   3          6.57         13.97         6.45 o
  19   9   3         29.09         18.18         7.15 o
  20   9   3          0.02          3.89         5.93 o
  21   9   3          0.00          5.09         2.80 o
   0  10   3          0.22         -7.77         7.77 o
   1  10   3          6.66         -1.34         4.42 o
   2  10   3         22.21         21.76        10.26 o
   3  10   3         25.47         24.12        12.88 o
   4  10   3         51.06         68.21        16.08 o
   5  10   3          8.48         -7.47         7.47 o
   6  10   3          0.35         -4.94         7.98 o
   7  10   3          8.59         10.65         7.85 o
   8  10   3          1.70          1.32        12.48 o
   9  10   3          7.56         17.61         9.93 o
  10  10   3          0.55         -0.63         3.24 o
  11  10   3          0.02         -1.67         7.95 o
  12  10   3          2.93          4.03        11.65 o
  13  10   3          9.63         28.51        13.80 o
  14  10   3         27.57         62.29        18.68 o
  15  10   3          0.07          4.60         4.52 o
   0   0   4       4928.71       4446.14       222.14 o
   1   0   4         83.00         64.41         5.42 o
   2   0   4        735.24        730.94        18.54 o
   3   0   4         55.37         49.88         9.28 o
   4   0   4        229.12        240.78        31.84 o
   5   0   4        104.95        112.15        13.14 o
   6   0   4        414.21        360.74        25.14 o
   7   0   4        502.50        513.60        31.73 o
   8   0   4       3093.88       3088.63        81.15 o
  10   0   4        114.27        131.46        27.01 o
  11   0   4        343.19        327.72        37.17 o
  12   0   4       1560.29       1588.45        82.98 o
  13   0   4        206.91        221.49        33.11 o
  14   0   4       4149.93       4356.41       138.49 o
  15   0   4          1.83         87.20        24.47 o
  16   0   4        148.26        150.41        27.34 o
  17   0   4        256.34        244.97        25.51 o
  18   0   4        125.50        199.38        24.97 o
  19   0   4       2608.64       2731.09        86.37 o
  20   0   4          6.96         72.20        40.76 o
  21   0   4       2250.37       2153.46        79.37 o
  22   0   4       1139.69       1219.78        60.81 o
  23   0   4        521.81        600.50        43.23 o
  24   0   4        668.97        718.29        47.74 o
  25   0   4        620.77        726.27        48.40 o
  26   0   4          0.03         10.68         8.12 o
  27   0   4        175.45        207.53        26.25 o
  28   0   4         53.84         41.98        15.54 o
  29   0   4          0.17         -1.84         5.37 o
  30   0   4         36.87         21.45        10.66 o
  31   0   4        144.30        137.20        30.83 o
  32   0   4          9.20          3.11         1.87 o
  33   0   4         78.70         73.73        16.08 o
  34   0   4          2.35         -2.32         6.06 o
  35   0   4         29.93         28.45        10.23 o
  36   0   4         41.36         39.51        11.98 o
   1   1   4          2.31          2.45         1.25 o
   2   1   4          2.94          2.01         0.94 o
   3   1   4          1.34         -0.81         0.81 o
   4   1   4        423.42        422.27        13.72 o
   5   1   4        106.29        112.46         6.43 o
   6   1   4        260.60        272.98        10.95 o
   7   1   4       1736.65       1880.00        44.42 o
   8   1   4          0.20          3.52         2.80 o
   9   1   4       1744.48       1859.43        42.13 o
  10   1   4          3.92         19.31        10.03 o
  11   1   4        618.94        665.02        51.61 o
  12   1   4         31.25         35.17        10.33 o
  13   1   4        255.92        258.08        33.22 o
  14   1   4          3.73          9.62         5.01 o
  15   1   4        305.50        314.62        26.77 o
  16   1   4         71.02         66.97         7.01 o
  17   1   4          1.99          5.14         2.38 o
  18   1   4         41.99         28.11         3.68 o
  19   1   4        164.63        159.85        14.24 o
  20   1   4         34.80         29.57         7.14 o
  21   1   4          5.61          5.75         4.03 o
  22   1   4        412.11        443.14        29.38 o
  23   1   4        706.56        750.65        38.46 o
  24   1   4         21.70         43.21        10.06 o
  25   1   4         47.74         53.95        10.70 o
  26   1   4         11.95          6.17         3.17 o
  27   1   4          0.34         -0.14         3.52 o
  28   1   4         53.88         35.38        11.10 o
  29   1   4          1.13          2.72         4.03 o
  30   1   4          2.60         -3.63         4.50 o
  31   1   4         20.68         12.30         4.69 o
  32   1   4          2.11          7.81         5.91 o
  33   1   4          0.00          3.82         3.44 o
  34   1   4          4.85          1.84         7.35 o
  35   1   4          3.36          0.51         4.10 o
  36   1   4          1.02         -3.82         5.04 o
   0   2   4          0.14          0.76         1.35 o
   1   2   4       2033.29       2003.57        37.05 o
   2   2   4        261.84        285.86        11.77 o
   3   2   4       1386.89       1423.54        27.23 o
   4   2   4        131.83        149.34         7.27 o
   5   2   4          7.66          8.01         2.83 o
   6   2   4       1618.36       1674.75        49.46 o
   7   2   4        797.33        785.65        40.62 o
   8   2   4          1.07         -1.64         1.71 o
   9   2   4        183.53        202.61        15.52 o
  10   2   4         77.60         95.86        14.16 o
  11   2   4        265.59        284.62        19.31 o
  12   2   4        320.77        345.26        38.60 o
  13   2   4        862.75        832.47        60.38 o
  14   2   4         35.02         44.82        15.69 o
  15   2   4        105.97        145.78        26.02 o
  16   2   4        214.92        230.73        33.61 o
  17   2   4       1028.55       1051.22        73.00 o
  18   2   4        124.68        143.40        29.65 o
  19   2   4       1176.15       1187.60        57.06 o
  20   2   4         40.52         73.01        15.35 o
  21   2   4        577.27        532.12        32.11 o
  22   2   4        339.23        363.67        27.91 o
  23   2   4        746.84        743.32        38.82 o
  24   2   4          0.64          7.31         8.98 o
  25   2   4        104.69         90.32        13.47 o
  26   2   4          1.09          8.19         3.37 o
  27   2   4        142.41        151.06        14.87 o
  28   2   4          4.34          5.55         9.00 o
  29   2   4          0.09          0.99         4.59 o
  30   2   4         25.89         11.08         5.96 o
  31   2   4        111.89        118.06        17.20 o
  32   2   4         26.58         33.77        10.45 o
  33   2   4         69.41         60.96        12.75 o
  34   2   4         19.32         22.06         9.20 o
  35   2   4         30.24         25.81         7.39 o
   1   3   4        379.15        436.25        18.41 o
   2   3   4        163.84        153.38         9.64 o
   3   3   4         43.49         50.20         4.79 o
   4   3   4        277.34        279.79        10.69 o
   5   3   4        105.50        109.34         6.85 o
   6   3   4        645.68        699.89        19.08 o
   7   3   4         50.85         46.69         6.08 o
   8   3   4        385.55        387.82        40.44 o
   9   3   4        110.31        128.02        22.36 o
  10   3   4        286.07        365.70        38.64 o
  11   3   4         56.34         74.55        18.08 o
  12   3   4        290.23        291.61        35.83 o
  13   3   4        763.87        794.21        41.14 o
  14   3   4        184.93        183.96        20.15 o
  15   3   4        159.85        144.93        18.35 o
  16   3   4          3.83          7.03         4.42 o
  17   3   4         51.94         63.98        12.40 o
  18   3   4          6.47          7.25         3.45 o
  19   3   4         97.86         96.90        22.79 o
  20   3   4          0.04          1.97         6.73 o
  21   3   4         56.79         71.91        19.91 o
  22   3   4       1568.60       1615.28        71.06 o
  23   3   4        262.81        283.52        31.03 o
  24   3   4        210.00        220.22        26.73 o
  25   3   4         50.24         67.53        16.43 o
  26   3   4          5.98          4.67         8.11 o
  27   3   4          0.00          2.69        15.68 o
  28   3   4          2.70         -6.31         6.31 o
  29   3   4          0.14          4.73         5.70 o
  30   3   4          0.92         16.78         9.02 o
  31   3   4         13.84         30.04        10.91 o
  32   3   4         20.33         22.88        16.40 o
  33   3   4         45.39         27.08        26.60 o
  34   3   4         30.55         32.16        11.66 o
   0   4   4       4182.32       4482.10        95.49 o
   1   4   4          2.55          5.80         7.66 o
   2   4   4       2637.14       2672.83        51.37 o
   3   4   4       1283.37       1264.76        71.51 o
   4   4   4         37.87         42.20         4.64 o
   5   4   4         25.07         23.81         2.70 o
   6   4   4         27.77         26.19         3.76 o
   7   4   4         28.54         24.41         3.03 o
   8   4   4         22.29         19.32         2.70 o
   9   4   4         48.68         44.74         5.87 o
  10   4   4         18.99         14.96         2.77 o
  11   4   4          5.55          3.59         1.55 o
  12   4   4         81.55         57.63        15.54 o
  13   4   4        426.95        450.06        33.18 o
  14   4   4        718.64        732.98        43.08 o
  15   4   4        773.24        821.90        45.91 o
  16   4   4        122.70        149.06        21.08 o
  17   4   4        915.31        959.65        50.77 o
  18   4   4        383.34        390.55        33.04 o
  19   4   4          1.65         14.71         9.49 o
  20   4   4         39.27         48.04        14.29 o
  21   4   4         90.04         93.76        16.67 o
  22   4   4         88.17         94.80        24.44 o
  23   4   4        138.66        139.95        29.99 o
  24   4   4          0.04         16.34        12.10 o
  25   4   4         78.17         95.14        18.19 o
  26   4   4         41.17         53.39        14.10 o
  27   4   4         45.39         46.69        13.27 o
  28   4   4          0.48          0.23         6.28 o
  29   4   4          1.96         -3.06         5.59 o
  30   4   4          4.45          7.99        15.01 o
  31   4   4         32.82         40.05        12.92 o
  32   4   4         12.61         14.79         8.15 o
  33   4   4         18.40         29.61        10.98 o
   1   5   4        238.10        275.92        15.50 o
   2   5   4        398.76        421.29        21.81 o
   3   5   4        173.67        159.43         9.98 o
   4   5   4        207.53        210.94        11.75 o
   5   5   4         17.87         14.28         2.40 o
   6   5   4          2.14          0.60         2.42 o
   7   5   4         21.90         19.64         4.43 o
   8   5   4         55.92         49.58         6.19 o
   9   5   4          0.09          1.23         1.63 o
  10   5   4        163.62        153.78        15.65 o
  11   5   4        568.87        627.06        31.64 o
  12   5   4        587.41        640.47        32.60 o
  13   5   4         90.31         94.16        13.34 o
  14   5   4        415.70        430.24        27.16 o
  15   5   4         44.00         62.92        10.80 o
  16   5   4          2.10          1.11         7.14 o
  17   5   4          0.03          3.47         4.58 o
  18   5   4          7.24          6.28         9.26 o
  19   5   4         34.47         20.39         6.52 o
  20   5   4          2.98         -1.09         3.03 o
  21   5   4         16.85         27.76        10.50 o
  22   5   4        227.94        216.74        26.99 o
  23   5   4          2.25         18.31         9.58 o
  24   5   4        154.65        156.43        33.39 o
  25   5   4         13.07         40.79        18.53 o
  26   5   4          3.75         -3.57         8.80 o
  27   5   4          6.91          1.89         4.81 o
  28   5   4         23.30         14.20        10.32 o
  29   5   4         14.26          0.36         3.17 o
  30   5   4         27.08         33.09        21.06 o
  31   5   4          2.80          2.43         6.45 o
   0   6   4         49.54         41.79         7.41 o
   1   6   4        223.56        234.00        12.99 o
   2   6   4          0.03         -1.16         1.94 o
   3   6   4         34.27         26.61         5.15 o
   4   6   4          0.01          1.74         2.95 o
   5   6   4        175.47        210.97        16.96 o
   6   6   4          0.56         -0.71         3.39 o
   7   6   4          0.59          0.44         3.47 o
   8   6   4         23.61          8.08         3.84 o
   9   6   4         73.97         82.51        11.82 o
  10   6   4         18.43         18.62         5.05 o
  11   6   4         58.12         75.73        11.85 o
  12   6   4        144.92        143.29        16.43 o
  13   6   4         10.42         10.53         5.75 o
  14   6   4        124.70        134.08        16.54 o
  15   6   4        481.22        496.98        31.51 o
  16   6   4         18.17         41.76        10.17 o
  17   6   4        232.71        239.82        22.15 o
  18   6   4          2.06          1.67         6.59 o
  19   6   4         74.22         63.62        14.46 o
  20   6   4          0.00         -2.34         2.84 o
  21   6   4         33.05         19.82         9.36 o
  22   6   4         16.63         12.42         8.66 o
  23   6   4         48.54         53.15        14.82 o
  24   6   4         14.28         28.37        11.78 o
  25   6   4         33.70         18.84         9.08 o
  26   6   4         11.84         11.12         9.73 o
  27   6   4         31.95         35.46        18.24 o
  28   6   4          0.08        -12.75        12.75 o
  29   6   4          2.77         10.31         7.66 o
   1   7   4          9.59          4.38         3.20 o
   2   7   4        137.13        147.96        14.88 o
   3   7   4        108.96        115.28        13.94 o
   4   7   4         27.98         25.31         4.55 o
   5   7   4         21.83         21.94         5.46 o
   6   7   4        130.59        136.60        14.73 o
   7   7   4         91.96         97.84        12.56 o
   8   7   4         72.07         70.23        10.75 o
   9   7   4         59.20         67.88        10.89 o
  10   7   4        153.97        145.43        15.64 o
  11   7   4         29.55         32.33        10.21 o
  12   7   4        164.92        185.46        19.87 o
  13   7   4         52.60         69.21        12.57 o
  14   7   4        122.53        146.14        17.94 o
  15   7   4          7.71          5.14         4.75 o
  16   7   4         22.54         26.86         7.67 o
  17   7   4          0.62          0.30         3.19 o
  18   7   4         27.90         32.30         8.99 o
  19   7   4         68.77         75.81        13.48 o
  20   7   4         16.78          1.00        13.12 o
  21   7   4         15.35         16.63        14.15 o
  22   7   4         18.29         28.64        11.91 o
  23   7   4          1.16         10.32         6.54 o
  24   7   4         14.40         13.90         8.15 o
  25   7   4          0.96          8.67         7.14 o
  26   7   4         46.14         31.22        12.05 o
  27   7   4          5.11          2.19        11.09 o
   0   8   4         39.75         36.60        12.23 o
   1   8   4         13.69          9.57         4.72 o
   2   8   4        347.38        317.29        23.01 o
   3   8   4          6.46          8.48         5.57 o
   4   8   4         35.46         35.01        18.90 o
   5   8   4         34.62         36.68        11.11 o
   6   8   4          3.66         -3.65         4.56 o
   7   8   4          0.37          4.25         6.60 o
   8   8   4         30.16         25.55         6.58 o
   9   8   4         51.39         38.74         8.65 o
  10   8   4          8.33          5.00         4.22 o
  11   8   4         24.04         32.29         8.19 o
  12   8   4         46.66         58.63        11.58 o
  13   8   4         29.33         31.43         8.53 o
  14   8   4         31.09         19.88         9.27 o
  15   8   4         68.74         66.75        12.62 o
  16   8   4          4.77          4.25         4.73 o
  17   8   4         43.76         26.63        10.59 o
  18   8   4          8.04         10.63         5.56 o
  19   8   4          0.68          3.06         6.76 o
  20   8   4          3.19          8.37         5.11 o
  21   8   4         36.88         24.38         8.55 o
  22   8   4          1.13         12.19         4.35 o
  23   8   4         20.08         10.05         5.92 o
   1   9   4          2.99          1.11         4.30 o
   2   9   4        160.17        155.90        19.83 o
   3   9   4         67.56         75.24        14.20 o
   4   9   4         32.43         32.17         8.51 o
   5   9   4         18.87          9.76         7.03 o
   6   9   4          9.26          6.21         6.93 o
   7   9   4          5.02         -5.33         5.33 o
   8   9   4         11.94         -0.17         5.84 o
   9   9   4          0.47          2.91         6.40 o
  10   9   4          7.19          8.99         4.35 o
  11   9   4         43.71         32.34        11.33 o
  12   9   4         21.55          3.41         3.30 o
  13   9   4          9.04         15.04         7.58 o
  14   9   4          4.65          5.94         5.63 o
  15   9   4          2.23          1.06         5.36 o
  16   9   4          2.12          6.31         5.59 o
  17   9   4         13.23         12.11         5.15 o
  18   9   4         50.26         49.04        12.49 o
  19   9   4         19.32         26.91         8.75 o
   0  10   4          8.66         -7.78         7.99 o
   1  10   4          0.82          0.31         2.95 o
   2  10   4         14.07          1.98         5.82 o
   3  10   4          0.82          7.85         9.57 o
   4  10   4          8.33          9.57         9.45 o
   5  10   4          8.67          9.65         5.86 o
   6  10   4          3.43          6.51         5.82 o
   7  10   4          0.90         -3.44         3.44 o
   8  10   4         10.34          6.00        12.60 o
   9  10   4          3.51         -2.44         8.99 o
  10  10   4         11.25          5.51         5.21 o
  11  10   4          0.05          3.39         3.89 o
  12  10   4          5.81         20.34        10.55 o
   1   1   5       2618.50       2579.19        46.95 o
   2   1   5        656.13        661.64        29.50 o
   3   1   5       3866.58       3814.73        71.98 o
   4   1   5        645.58        639.99        39.85 o
   5   1   5       3073.01       3141.76        53.38 o
   6   1   5       2118.85       2060.60        83.50 o
   7   1   5        515.27        428.86        16.94 o
   8   1   5       1412.40       1365.07        58.53 o
   9   1   5       1358.22       1215.30        86.84 o
  10   1   5        676.76        746.21        42.67 o
  11   1   5        470.87        449.99        33.53 o
  12   1   5        221.97        206.87        29.52 o
  13   1   5        905.80        832.78        47.38 o
  14   1   5        106.76        111.88        18.84 o
  15   1   5        482.85        453.18        29.16 o
  16   1   5        289.82        270.17        22.90 o
  17   1   5        254.75        228.85        21.30 o
  18   1   5          2.95          4.69         4.83 o
  19   1   5        526.47        601.24        35.96 o
  20   1   5       1404.89       1468.62        48.56 o
  21   1   5        903.12        894.54        38.73 o
  22   1   5        395.56        443.32        27.60 o
  23   1   5          2.78         14.31         4.87 o
  24   1   5         19.77         26.72        11.23 o
  25   1   5         18.00         35.80        11.45 o
  26   1   5        137.68        144.00        18.64 o
  27   1   5         20.12          4.37         3.81 o
  28   1   5         78.69         80.94        14.22 o
  29   1   5          0.16         12.13         6.31 o
  30   1   5          4.94          1.64         5.27 o
  31   1   5          0.74          5.81         5.07 o
  32   1   5          4.67          6.59         4.20 o
  33   1   5          0.00         -0.60         9.80 o
  34   1   5         69.42         93.67        19.98 o
   0   2   5        515.97        588.35        27.70 o
   1   2   5         22.31         17.83         3.20 o
   2   2   5        343.74        357.32        15.04 o
   3   2   5          5.39          7.85         1.79 o
   4   2   5          1.72          2.01         1.27 o
   5   2   5        210.70        217.72        10.48 o
   6   2   5        571.10        596.60        23.14 o
   7   2   5         22.58         22.42         3.29 o
   8   2   5        144.62        143.94         9.85 o
   9   2   5        300.77        309.83        20.12 o
  10   2   5         14.61         20.62         5.45 o
  11   2   5        118.63        143.91        18.79 o
  12   2   5         65.07         84.96        14.77 o
  13   2   5        249.50        267.34        26.62 o
  14   2   5        270.09        277.42        27.82 o
  15   2   5        201.77        244.89        27.87 o
  16   2   5        683.65        702.66        61.62 o
  17   2   5          0.04         11.80        11.84 o
  18   2   5        406.14        396.41        47.47 o
  19   2   5        146.77        164.12        32.59 o
  20   2   5        287.97        245.55        27.34 o
  21   2   5        163.57        128.18        26.04 o
  22   2   5         77.54         47.52        15.20 o
  23   2   5         48.33         76.48        16.08 o
  24   2   5          0.40          7.68         7.73 o
  25   2   5        127.26        120.57        26.23 o
  26   2   5          7.86         11.05         7.92 o
  27   2   5          4.58          8.48         3.57 o
  28   2   5          1.87         14.58         7.21 o
  29   2   5         18.65         22.75         8.63 o
  30   2   5          0.08         -5.43         6.93 o
  31   2   5         11.92          7.13        12.76 o
  32   2   5          3.65         -0.22        15.26 o
  33   2   5          0.00          7.59         4.83 o
  34   2   5          2.52          7.54         8.77 o
   1   3   5       1229.72       1264.85        28.25 o
   2   3   5          2.91          2.13         1.32 o
   3   3   5        267.57        244.72        10.41 o
   4   3   5        317.18        330.67        19.52 o
   5   3   5        242.69        227.53        16.42 o
   6   3   5        112.80        114.80        13.55 o
   7   3   5        859.61        856.45        41.89 o
   8   3   5        240.10        280.98        24.46 o
   9   3   5       1085.70       1099.28        70.85 o
  10   3   5          3.11         40.39        17.79 o
  11   3   5       1565.55       1684.38        90.90 o
  12   3   5         56.76         52.90        11.44 o
  13   3   5        821.11        766.22        45.20 o
  14   3   5         72.73         73.69        13.10 o
  15   3   5        279.06        261.69        25.12 o
  16   3   5         60.45         67.29        13.48 o
  17   3   5        410.54        415.54        32.98 o
  18   3   5         25.84         22.54        13.11 o
  19   3   5          3.72         17.04        11.98 o
  20   3   5         31.59         33.62        14.40 o
  21   3   5         14.55         25.50        13.65 o
  22   3   5          0.38         -3.11         3.11 o
  23   3   5          5.57          7.83         4.01 o
  24   3   5         36.23         40.89        11.66 o
  25   3   5          1.60          5.46         4.64 o
  26   3   5         39.11         44.40        12.23 o
  27   3   5        103.60        172.47        25.60 o
  28   3   5          0.00          4.52         6.34 o
  29   3   5         10.81          3.21         8.55 o
  30   3   5          1.32          4.21         6.34 o
  31   3   5          0.76         -0.49         6.73 o
  32   3   5         14.64         18.53        10.38 o
  33   3   5          4.85          8.76         7.57 o
   0   4   5        104.63        117.19        14.27 o
   1   4   5          2.24          2.51         2.60 o
   2   4   5         43.48         36.83         6.00 o
   3   4   5        202.02        192.77        16.36 o
   4   4   5        991.16       1061.07        33.23 o
   5   4   5         18.88         20.93         8.44 o
   6   4   5       1430.09       1458.19        41.39 o
   7   4   5        148.44        166.96        11.67 o
   8   4   5        581.26        611.99        23.71 o
   9   4   5          3.94          2.80         2.79 o
  10   4   5         60.13         45.10        10.35 o
  11   4   5         14.00         15.15         4.85 o
  12   4   5         29.32          3.48         4.05 o
  13   4   5         47.59         52.13        10.99 o
  14   4   5         32.09         36.15        10.45 o
  15   4   5         23.62         47.13        12.23 o
  16   4   5        338.66        345.20        50.44 o
  17   4   5          3.29         26.65        10.21 o
  18   4   5        300.60        290.06        28.63 o
  19   4   5          0.20          3.87         6.11 o
  20   4   5         24.67         32.71        11.27 o
  21   4   5        170.47        201.32        36.85 o
  22   4   5          3.27         -2.54         6.19 o
  23   4   5         46.24         58.43        19.01 o
  24   4   5         57.97         67.48        21.38 o
  25   4   5          0.42          6.48         5.01 o
  26   4   5          3.29         10.24         5.37 o
  27   4   5          2.11          1.87         4.63 o
  28   4   5         20.64         21.92         9.45 o
  29   4   5          0.29          6.17         6.61 o
  30   4   5          0.34          1.76        14.40 o
  31   4   5         57.23         61.20        16.93 o
  32   4   5          5.85          8.27         8.35 o
   1   5   5        105.27        109.67        11.54 o
   2   5   5         35.31         30.44         4.47 o
   3   5   5         40.67         35.57         6.42 o
   4   5   5        221.22        217.69        14.91 o
   5   5   5          3.46         -0.85         3.46 o
   6   5   5        610.88        614.64        27.81 o
   7   5   5        637.07        631.77        31.76 o
   8   5   5        320.07        308.56        22.31 o
   9   5   5       1011.47       1017.36        36.68 o
  10   5   5         15.82         20.08         6.41 o
  11   5   5         28.45         19.80         5.31 o
  12   5   5         66.15         47.69        11.84 o
  13   5   5         12.41         11.33         5.38 o
  14   5   5         12.97          8.13         4.37 o
  15   5   5          0.83          2.06         4.20 o
  16   5   5         78.82         68.65        13.81 o
  17   5   5         67.21         69.35        14.53 o
  18   5   5         11.16         16.60         8.01 o
  19   5   5         65.84         53.82        13.13 o
  20   5   5          0.06          3.03         2.95 o
  21   5   5          4.59         -0.10         2.39 o
  22   5   5          2.32          6.96         5.02 o
  23   5   5          1.51         10.40         7.67 o
  24   5   5          4.44         -2.09         4.03 o
  25   5   5         72.52         69.11        23.38 o
  26   5   5          9.74         23.68        13.57 o
  27   5   5          3.19          8.36         5.99 o
  28   5   5          0.46         -3.35         4.00 o
  29   5   5          0.70          5.65         3.60 o
  30   5   5         18.36         22.20        16.77 o
   0   6   5        328.23        515.81       156.37 o
   1   6   5       1727.62       1744.07        51.60 o
   2   6   5          3.37          3.49         8.55 o
   3   6   5        266.75        245.13        14.93 o
   4   6   5        713.80        739.24        29.57 o
   5   6   5        132.60        148.31        15.18 o
   6   6   5        473.69        484.58        26.43 o
   7   6   5          5.63          9.10         2.40 o
   8   6   5          3.65          1.62         3.41 o
   9   6   5          0.35          1.73         3.91 o
  10   6   5          9.35          8.52         4.41 o
  11   6   5          0.87         -0.15         2.68 o
  12   6   5        111.99        123.69        15.78 o
  13   6   5        147.05        154.19        17.33 o
  14   6   5         18.05         34.51        10.20 o
  15   6   5        304.24        264.84        29.43 o
  16   6   5        144.99        149.08        22.58 o
  17   6   5         32.44         16.34         7.53 o
  18   6   5          0.91          4.14         3.07 o
  19   6   5          1.24          7.20         5.28 o
  20   6   5          6.90          9.28         5.86 o
  21   6   5         32.18         23.96         9.00 o
  22   6   5          4.28          7.12         5.47 o
  23   6   5         48.61         57.38        15.46 o
  24   6   5          9.64         17.22         9.09 o
  25   6   5          3.53         -2.31        10.71 o
  26   6   5         12.27         12.13        11.42 o
  27   6   5          5.32          1.38         7.19 o
  28   6   5          6.39         32.63        17.97 o
   1   7   5        146.58        166.86        15.20 o
   2   7   5          0.39          0.50         1.99 o
   3   7   5         59.59         74.92        10.87 o
   4   7   5        286.07        296.73        23.85 o
   5   7   5         48.90         64.30        10.84 o
   6   7   5        217.06        206.57        18.21 o
   7   7   5          0.82         19.35         7.46 o
   8   7   5        403.34        407.97        26.30 o
   9   7   5         15.99         16.83         6.71 o
  10   7   5         12.24          5.37         4.19 o
  11   7   5          9.57         15.50         4.88 o
  12   7   5          1.26         12.72         5.03 o
  13   7   5         74.59         81.24        13.65 o
  14   7   5         52.18         35.58         9.07 o
  15   7   5          0.55          4.14         6.40 o
  16   7   5         17.14         29.70         8.07 o
  17   7   5         72.85         79.32        16.71 o
  18   7   5          0.38          7.33         3.20 o
  19   7   5          7.81         14.26         8.03 o
  20   7   5          0.57         -6.73         6.73 o
  21   7   5          8.08         -1.20         4.29 o
  22   7   5          0.78         -4.80         4.80 o
  23   7   5          4.52         -2.66         2.87 o
  24   7   5          0.45          5.72         2.53 o
  25   7   5          8.01         18.11         7.64 o
   0   8   5         51.93         30.22         8.76 o
   1   8   5          5.07         -2.65         3.10 o
   2   8   5         47.25         48.08         8.95 o
   3   8   5          1.24          6.68         7.12 o
   4   8   5         93.61        109.94        15.23 o
   5   8   5          0.15         -0.39         3.31 o
   6   8   5          0.01         -2.63         2.63 o
   7   8   5         27.26         24.18         9.36 o
   8   8   5         33.59         33.42        10.29 o
   9   8   5         38.57         49.75        13.45 o
  10   8   5         20.13         22.41         8.25 o
  11   8   5          5.47         20.22        11.71 o
  12   8   5        164.24        154.35        17.63 o
  13   8   5          1.07         15.03         6.90 o
  14   8   5        121.08        114.40        16.04 o
  15   8   5          3.89          9.28         3.85 o
  16   8   5          6.14          6.79         7.59 o
  17   8   5          1.85          2.29         6.47 o
  18   8   5         14.49          6.94         4.41 o
  19   8   5          5.58          0.80         4.89 o
  20   8   5          0.61          1.87         5.49 o
  21   8   5         28.79         22.59         9.77 o
   1   9   5          0.48         -1.07         5.35 o
   2   9   5         57.35         41.17        11.15 o
   3   9   5          3.68          7.78        10.55 o
   4   9   5          3.65         -9.86        15.07 o
   5   9   5          3.70          4.52         5.53 o
   6   9   5         12.35          3.49         6.97 o
   7   9   5         10.19          8.65         8.85 o
   8   9   5         23.23         19.80        14.16 o
   9   9   5          6.78          2.05         7.14 o
  10   9   5         25.92         24.73        15.54 o
  11   9   5          0.13         32.59        23.75 o
  12   9   5         26.62         28.26        14.25 o
  13   9   5         12.10         16.02        11.73 o
  14   9   5          0.76          1.03         5.87 o
  15   9   5          1.84         -0.34         5.37 o
  16   9   5          1.40         10.86         6.12 o
   0  10   5          0.16          2.00         9.08 o
   1  10   5          7.61         -6.46         7.03 o
   2  10   5          8.01         14.02         6.49 o
   3  10   5          0.58          1.72        13.08 o
   4  10   5          3.23          1.09         4.13 o
   5  10   5          6.58          2.26         4.43 o
   6  10   5          0.83         -6.71         6.71 o
   7  10   5          2.34          1.34        10.58 o
   0   0   6       1356.76       1485.24        92.57 o
   1   0   6        475.35        524.27        38.71 o
   2   0   6         17.27         14.49         3.45 o
   3   0   6       1138.79       1156.88        83.97 o
   4   0   6        734.64        708.90        66.87 o
   5   0   6         77.07         67.68        19.91 o
   6   0   6       1261.97       1261.68        92.53 o
   7   0   6        582.15        557.54        62.41 o
   8   0   6         68.32         58.81        19.43 o
   9   0   6         89.99        104.39        23.82 o
  10   0   6        135.69        129.54        26.49 o
  11   0   6         47.00         29.15        10.80 o
  12   0   6          0.58         16.76        13.45 o
  13   0   6        168.76        180.27        32.39 o
  14   0   6          7.63         10.52         8.94 o
  15   0   6         29.32         33.66        14.54 o
  16   0   6        101.37         79.68        21.58 o
  17   0   6        148.11        146.40        32.90 o
  18   0   6         56.67        142.41        32.95 o
  19   0   6        622.36        613.61        67.61 o
  20   0   6        592.39        579.50        66.86 o
  21   0   6        120.39        144.03        24.32 o
  22   0   6          2.29         -0.83        11.82 o
  23   0   6        130.40        158.98        24.94 o
  24   0   6         44.70         86.37        19.36 o
  25   0   6        195.40        206.94        29.40 o
  26   0   6        420.23        421.28        53.71 o
  27   0   6        358.41        368.11        40.20 o
  28   0   6         26.80         31.38        16.24 o
  29   0   6        283.68        286.36        35.89 o
  30   0   6          0.09         16.73        14.53 o
  31   0   6          2.25          5.21         5.99 o
  32   0   6        111.28         91.61        28.44 o
   1   1   6         93.00         87.46         7.58 o
   2   1   6        169.40        151.52        10.81 o
   3   1   6         20.71         13.29         3.28 o
   4   1   6         21.63         24.09         4.54 o
   5   1   6        628.58        583.92        44.67 o
   6   1   6         58.46         49.14         5.39 o
   7   1   6         60.97         71.99         6.65 o
   8   1   6        178.46        174.83        22.58 o
   9   1   6        590.73        520.61        54.73 o
  10   1   6         54.40         70.42        20.17 o
  11   1   6          4.90          0.40         2.63 o
  12   1   6         54.20         57.14        18.43 o
  13   1   6         27.94         28.51        13.71 o
  14   1   6        229.01        243.56        27.77 o
  15   1   6          2.16         -3.92         4.10 o
  16   1   6        254.55        221.40        21.57 o
  17   1   6          8.91         -1.55        11.99 o
  18   1   6          0.37         -6.69         8.85 o
  19   1   6        186.76        173.75        19.31 o
  20   1   6          2.34          6.07         7.35 o
  21   1   6        372.21        375.13        30.20 o
  22   1   6         41.74         41.88         9.75 o
  23   1   6          9.92          4.10         3.43 o
  24   1   6         35.43         44.38        10.51 o
  25   1   6         10.45          5.46         4.34 o
  26   1   6         25.55         24.19        17.60 o
  27   1   6          0.19         20.71         7.78 o
  28   1   6          0.48          1.44         9.72 o
  29   1   6         35.33         36.93        13.62 o
  30   1   6          0.05          8.78        10.01 o
  31   1   6          2.57         10.22         8.49 o
  32   1   6         21.85         15.47        35.84 o
   0   2   6        687.20        665.46        45.33 o
   1   2   6        423.22        422.78        17.61 o
   2   2   6         93.31        101.55        10.55 o
   3   2   6        359.74        369.59        16.54 o
   4   2   6        621.40        608.43        21.13 o
   5   2   6         87.92        108.67         9.85 o
   6   2   6        630.46        650.47        22.92 o
   7   2   6          3.52          2.85         2.72 o
   8   2   6        359.33        326.17        16.43 o
   9   2   6        359.61        322.67        16.10 o
  10   2   6          0.03          2.01         2.86 o
  11   2   6         61.52         59.78         8.23 o
  12   2   6         85.28         88.79        15.99 o
  13   2   6         11.83          4.52        15.00 o
  14   2   6        106.48        105.65        18.51 o
  15   2   6        549.97        568.56        46.85 o
  16   2   6         67.01         72.11        15.05 o
  17   2   6         97.15        102.06        19.62 o
  18   2   6         30.57         40.04        17.09 o
  19   2   6         67.16         55.87        13.35 o
  20   2   6         32.51         51.67        14.35 o
  21   2   6         77.01         94.34        18.51 o
  22   2   6         48.12         45.59        14.51 o
  23   2   6          5.13          7.51         5.78 o
  24   2   6         16.47         30.49        10.39 o
  25   2   6        233.26        257.29        32.27 o
  26   2   6         64.68         78.86        18.20 o
  27   2   6        127.54        156.82        25.92 o
  28   2   6          0.14          2.96        10.08 o
  29   2   6         59.86         75.89        28.88 o
  30   2   6          0.17          6.10         7.06 o
  31   2   6         23.03          8.64        10.19 o
  32   2   6         81.06         67.37        17.77 o
   1   3   6         21.13          2.81         4.42 o
   2   3   6          1.20         -7.05         7.05 o
   3   3   6        313.77        326.66        25.33 o
   4   3   6         35.02         31.90        10.98 o
   5   3   6         62.71         48.69         7.99 o
   6   3   6        168.65        161.25        21.49 o
   7   3   6         41.50         33.09         9.78 o
   8   3   6         33.48         33.61        10.71 o
   9   3   6        330.00        342.81        27.10 o
  10   3   6        373.08        351.04        31.28 o
  11   3   6         42.01         34.61         8.47 o
  12   3   6         60.17         52.72        11.60 o
  13   3   6         58.23         67.19        12.70 o
  14   3   6        212.86        212.65        23.10 o
  15   3   6         90.64        115.73        17.60 o
  16   3   6        302.81        283.74        27.36 o
  17   3   6        179.31        160.00        33.43 o
  18   3   6         62.42         75.86        24.02 o
  19   3   6        282.63        342.94        48.14 o
  20   3   6          0.87         25.61        14.94 o
  21   3   6        151.88        150.52        34.13 o
  22   3   6          2.06         -6.45        11.53 o
  23   3   6          2.59          4.94         8.40 o
  24   3   6         34.01         21.89        27.63 o
  25   3   6         21.71         14.59         8.94 o
  26   3   6          6.77         -0.44         6.82 o
  27   3   6          3.14         -0.81         7.40 o
  28   3   6          8.06         10.38         7.21 o
  29   3   6          9.97          8.38         4.13 o
  30   3   6         36.18         53.40        16.19 o
  31   3   6         22.96         32.39        14.55 o
   0   4   6       3111.33       3008.41       148.26 o
   1   4   6         53.64         57.53         6.51 o
   2   4   6         24.77         19.75         2.84 o
   3   4   6        252.38        237.83        12.91 o
   4   4   6        542.40        548.83        34.95 o
   5   4   6         21.88         13.15         5.01 o
   6   4   6          0.21         -0.03         2.54 o
   7   4   6        187.63        173.92        14.72 o
   8   4   6          8.12          3.91         1.96 o
   9   4   6          0.01          0.68         2.86 o
  10   4   6          3.06         -1.56         2.40 o
  11   4   6          1.64         -1.90         1.90 o
  12   4   6          4.13          0.77         3.04 o
  13   4   6        121.08        123.08        18.66 o
  14   4   6        310.14        271.68        27.53 o
  15   4   6         24.28         29.55         9.90 o
  16   4   6        144.11        114.29        18.57 o
  17   4   6        119.03         96.02        16.36 o
  18   4   6          1.13          6.11         6.53 o
  19   4   6          0.40          0.41         6.48 o
  20   4   6        133.97        133.64        30.82 o
  21   4   6         37.53         67.77        22.93 o
  22   4   6          0.04          0.64         2.38 o
  23   4   6         44.42         41.35        17.46 o
  24   4   6          4.69         19.28        13.48 o
  25   4   6          9.91         14.32         7.27 o
  26   4   6          9.20          9.82         8.22 o
  27   4   6          0.80          0.01         6.37 o
  28   4   6          0.42         -2.41         5.69 o
  29   4   6          4.74          2.89         6.69 o
  30   4   6          0.59         -6.84         6.84 o
   1   5   6         12.98          9.87         3.86 o
   2   5   6         15.70         21.41         8.45 o
   3   5   6        309.02        340.07        21.63 o
   4   5   6        287.13        280.07        19.44 o
   5   5   6         10.67         11.05         4.61 o
   6   5   6          1.85          2.66         2.17 o
   7   5   6         20.63         13.09         3.95 o
   8   5   6        141.17        144.71        17.65 o
   9   5   6         48.60         48.24         9.94 o
  10   5   6          8.88          0.35         3.40 o
  11   5   6          1.46          2.47         2.48 o
  12   5   6         28.97         15.57         8.75 o
  13   5   6        262.54        250.98        27.50 o
  14   5   6         48.11         37.78        11.34 o
  15   5   6         79.70         73.62        15.52 o
  16   5   6         14.11         10.10         6.52 o
  17   5   6         20.84         20.52         8.17 o
  18   5   6          4.68          4.49         3.53 o
  19   5   6         50.09         43.96        12.19 o
  20   5   6         68.26         73.23        16.47 o
  21   5   6          4.43          7.90        10.54 o
  22   5   6          0.16          0.91        13.13 o
  23   5   6          0.32         -5.80         5.80 o
  24   5   6         65.21         66.45        23.56 o
  25   5   6          0.06         -2.92         9.29 o
  26   5   6         36.34         47.89        20.35 o
  27   5   6          9.58         16.73        12.63 o
  28   5   6         31.41         35.64        12.99 o
   0   6   6        443.77        452.71        65.35 o
   1   6   6        110.50        157.57        22.99 o
   2   6   6        119.33        169.14        22.77 o
   3   6   6         10.03         62.88        17.79 o
   4   6   6          1.75         -2.03         5.62 o
   5   6   6         36.45         35.21         8.87 o
   6   6   6        155.55        142.43        18.30 o
   7   6   6         50.32         31.76         8.30 o
   8   6   6          0.56         -3.15         3.18 o
   9   6   6         78.25         96.72        20.05 o
  10   6   6         37.59         40.62         9.84 o
  11   6   6          0.27         -1.19         3.99 o
  12   6   6          2.08          8.72         5.19 o
  13   6   6          3.40          5.57         6.48 o
  14   6   6          1.38          0.27         6.37 o
  15   6   6          0.50         -5.52         5.52 o
  16   6   6          0.40         -3.37         3.71 o
  17   6   6         43.11         41.80        12.05 o
  18   6   6          1.78          5.49         5.51 o
  19   6   6          0.16          9.73         6.69 o
  20   6   6          6.65          7.98         5.63 o
  21   6   6          9.50         29.68        11.55 o
  22   6   6          0.23         11.88        19.06 o
  23   6   6         43.53         66.84        16.73 o
  24   6   6         16.21         20.75         9.75 o
  25   6   6          2.27          8.46         9.33 o
   1   7   6         58.58         60.29        13.59 o
   2   7   6          2.75         -0.26         5.75 o
   3   7   6         20.00         11.96         5.99 o
   4   7   6          2.24         11.29         9.79 o
   5   7   6        227.54        225.74        32.59 o
   6   7   6          3.24          6.56        12.50 o
   7   7   6          0.80          3.84         5.50 o
   8   7   6         14.74         17.42        10.43 o
   9   7   6         18.77         14.22         5.91 o
  10   7   6         54.23         48.35        11.49 o
  11   7   6          0.45          2.26         4.56 o
  12   7   6          8.96         -0.67         9.43 o
  13   7   6          0.01         -1.41         3.97 o
  14   7   6          2.66         15.15         7.54 o
  15   7   6          4.46         -5.66         5.66 o
  16   7   6          0.02         -0.37         6.02 o
  17   7   6         49.52         36.76        11.74 o
  18   7   6         36.65         45.37        13.33 o
  19   7   6          0.72          7.03         5.09 o
  20   7   6         25.65         16.05         8.90 o
  21   7   6         19.36         15.20         7.56 o
  22   7   6          0.24         -3.30         7.15 o
   0   8   6          8.06          0.85        10.53 o
   1   8   6         46.54         38.06         9.69 o
   2   8   6        115.23         76.67        16.83 o
   3   8   6         11.24         31.33        12.89 o
   4   8   6         85.99         29.40        38.24 o
   5   8   6          3.75          6.32         9.86 o
   6   8   6          3.08          7.31         6.48 o
   7   8   6          0.42         -6.10         6.51 o
   8   8   6         11.52         14.28        17.02 o
   9   8   6         29.84         36.27        15.20 o
  10   8   6        109.65        132.11        27.57 o
  11   8   6          4.45         29.37        14.55 o
  12   8   6         27.02         27.25        13.07 o
  13   8   6          2.17          7.59         7.27 o
  14   8   6         12.66         30.60        14.36 o
  15   8   6          4.65         -0.27        11.10 o
  16   8   6         61.98         57.70        17.66 o
  17   8   6         22.52         27.11        13.16 o
  18   8   6          0.21         -2.32         2.32 o
   1   9   6          5.89         -0.12         2.70 o
   2   9   6          0.10         -4.42         6.23 o
   3   9   6          2.02         -1.93         6.39 o
   4   9   6         20.35         30.10        15.73 o
   5   9   6         28.89         30.29        14.20 o
   6   9   6          6.86          7.35         4.41 o
   7   9   6          0.66         -1.92        14.46 o
   8   9   6          0.08         -0.35         5.07 o
   9   9   6          3.96         -1.43         5.24 o
  10   9   6         12.37          8.36         9.03 o
  11   9   6          1.64         -0.35        14.85 o
  12   9   6         16.19         19.31        13.14 o
   1   1   7        381.99        369.77        13.20 o
   2   1   7        246.96        228.34        11.46 o
   3   1   7        430.11        378.80        17.35 o
   4   1   7         21.61         29.61         5.89 o
   5   1   7        794.37        713.58        26.35 o
   6   1   7        681.36        721.68        40.67 o
   7   1   7        353.37        355.55        29.34 o
   8   1   7          9.40          7.38         6.81 o
   9   1   7         20.38         12.73         6.51 o
  10   1   7        482.55        475.31        35.25 o
  11   1   7        195.36        188.82        22.91 o
  12   1   7         97.37        113.08        20.72 o
  13   1   7        148.94        119.17        29.90 o
  14   1   7        133.04        145.12        22.87 o
  15   1   7          5.86          2.97        13.80 o
  16   1   7        366.36        348.35        36.18 o
  17   1   7         22.47         18.20         9.74 o
  18   1   7        215.01        238.25        31.25 o
  19   1   7        214.45        257.40        40.10 o
  20   1   7         79.08         83.41        19.80 o
  21   1   7         39.66         72.40        18.23 o
  22   1   7        450.38        461.63        45.29 o
  23   1   7         77.81         55.42        16.50 o
  24   1   7         36.82         59.47        13.84 o
  25   1   7         26.28         22.56         7.94 o
  26   1   7         58.36         59.02        13.46 o
  27   1   7         67.32         44.31        14.53 o
  28   1   7         20.49         14.22         8.29 o
  29   1   7        131.83        150.96        27.37 o
  30   1   7         15.22         31.88        20.95 o
   0   2   7          3.07          0.77         4.99 o
   1   2   7         71.51         75.44         7.02 o
   2   2   7         41.97         35.89         5.13 o
   3   2   7         40.60         40.84         5.55 o
   4   2   7        194.88        177.58        12.09 o
   5   2   7         17.76         13.78         4.75 o
   6   2   7         42.02         43.22         5.97 o
   7   2   7         65.50         53.81         7.53 o
   8   2   7        564.99        559.15        23.17 o
   9   2   7        163.30        189.12        13.99 o
  10   2   7        535.29        577.09        38.88 o
  11   2   7        151.80        162.07        21.19 o
  12   2   7         12.36         15.36         6.27 o
  13   2   7         11.89         12.18         7.92 o
  14   2   7         22.66         15.31        12.84 o
  15   2   7          0.19         18.30        15.13 o
  16   2   7         43.47         15.92         9.45 o
  17   2   7         53.14         52.24        20.31 o
  18   2   7         44.76         26.67         7.27 o
  19   2   7        138.60        120.50        17.10 o
  20   2   7         24.96         13.41         9.93 o
  21   2   7          3.52          5.02        14.71 o
  22   2   7        113.99        128.49        22.55 o
  23   2   7         30.19         28.02        10.72 o
  24   2   7          0.03          5.87        10.94 o
  25   2   7          0.69          5.63         4.79 o
  26   2   7          3.03         -2.37         8.08 o
  27   2   7         16.02         24.37        16.31 o
  28   2   7          2.71          8.16         7.01 o
  29   2   7          5.68          0.95         7.09 o
   1   3   7         86.31         69.93        21.36 o
   2   3   7         29.36         81.86        26.02 o
   3   3   7        668.60        640.97        38.38 o
   4   3   7        312.50        327.93        34.32 o
   5   3   7          0.50         -1.92         9.78 o
   6   3   7        197.91        210.89        40.89 o
   7   3   7        950.37       1045.79        65.88 o
   8   3   7        287.61        377.91       136.61 o
   9   3   7          0.07          8.76         6.10 o
  10   3   7        152.58        146.84        23.45 o
  11   3   7         25.82         20.63         5.27 o
  12   3   7         25.30         21.27         6.72 o
  13   3   7          1.45          0.62         2.82 o
  14   3   7         44.56         31.62         9.02 o
  15   3   7          0.07         -2.74         8.57 o
  16   3   7         69.02         69.64        21.52 o
  17   3   7         30.80         29.50        13.31 o
  18   3   7          2.82         14.48        13.67 o
  19   3   7        281.37        285.34        46.84 o
  20   3   7         19.33          6.91         7.02 o
  21   3   7          0.49         -0.84         7.22 o
  22   3   7         13.61          5.27        11.71 o
  23   3   7        236.04        210.15        30.40 o
  24   3   7         56.64         22.65        26.85 o
  25   3   7          1.04          3.77         5.50 o
  26   3   7        128.87        140.09        25.79 o
  27   3   7         10.28         16.50        10.40 o
  28   3   7         23.31         33.89        12.97 o
   0   4   7         79.73         79.07        24.81 o
   1   4   7         50.46         54.11        14.58 o
   2   4   7        675.76        755.24        57.71 o
   3   4   7         93.88         97.41        18.59 o
   4   4   7        154.85        150.27        19.27 o
   5   4   7         52.84         42.44        12.28 o
   6   4   7         72.33         57.06        13.39 o
   7   4   7         36.90         38.82        12.70 o
   8   4   7        163.06        140.62        22.09 o
   9   4   7         75.04         80.60        22.07 o
  10   4   7        348.88        309.95        32.78 o
  11   4   7         92.42         83.26        19.36 o
  12   4   7         50.89         50.72        11.11 o
  13   4   7         83.55         90.72        14.41 o
  14   4   7         68.32         57.03        12.78 o
  15   4   7          8.97         -3.20         3.20 o
  16   4   7          2.07          4.65        11.78 o
  17   4   7         42.94         39.51        15.54 o
  18   4   7          0.66         -1.06         5.24 o
  19   4   7         85.12         83.78        26.12 o
  20   4   7         62.44         78.72        26.25 o
  21   4   7         50.49         74.22        24.49 o
  22   4   7          4.55          3.70         9.22 o
  23   4   7          6.46         12.38        10.09 o
  24   4   7         32.71         28.62        10.01 o
  25   4   7          0.20          5.45        13.64 o
  26   4   7          1.00         -3.63         5.66 o
  27   4   7          4.92          9.54        22.02 o
   1   5   7        199.37        214.27        24.96 o
   2   5   7        195.06        230.85        26.66 o
   3   5   7        148.57        134.28        19.49 o
   4   5   7         55.62         57.76        13.90 o
   5   5   7          3.49         -0.15         5.53 o
   6   5   7        136.34        121.22        21.23 o
   7   5   7          3.29         16.25        10.10 o
   8   5   7        129.95        142.01        23.98 o
   9   5   7         25.85         24.14        12.29 o
  10   5   7         41.98         45.90        14.73 o
  11   5   7         29.50         19.35         7.04 o
  12   5   7         11.37         13.55         5.16 o
  13   5   7         25.84         13.45         3.48 o
  14   5   7         26.16          9.79         7.53 o
  15   5   7         40.58         38.94        10.83 o
  16   5   7          0.02         -1.03         1.96 o
  17   5   7         33.16         24.92         8.59 o
  18   5   7         82.30         62.79        14.49 o
  19   5   7          0.41         -4.00         4.00 o
  20   5   7          0.50         11.50         6.99 o
  21   5   7          2.28          1.32         2.14 o
  22   5   7         22.48         31.48        16.69 o
  23   5   7         22.57         25.06        14.64 o
  24   5   7         18.09         14.03        10.05 o
  25   5   7          5.42          5.37         6.83 o
   0   6   7        510.81        599.91        77.18 o
   1   6   7        120.60        160.23        65.77 o
   2   6   7          4.10          9.97         8.61 o
   3   6   7         93.50         84.69        17.04 o
   4   6   7         33.98         35.35        11.74 o
   5   6   7         54.02         51.68        15.59 o
   6   6   7          0.29          5.34         7.61 o
   7   6   7          7.93         -2.18         6.25 o
   8   6   7          2.74         -4.42         4.42 o
   9   6   7         46.67         45.58        10.97 o
  10   6   7         76.50         81.04        14.67 o
  11   6   7          5.07          7.65         8.30 o
  12   6   7         36.23         33.17         9.03 o
  13   6   7         64.48         48.08        10.60 o
  14   6   7          0.79         -0.22         3.30 o
  15   6   7          0.10          3.84         3.88 o
  16   6   7          6.94          9.93         5.76 o
  17   6   7         57.63         43.97        12.53 o
  18   6   7          8.59         21.46         8.97 o
  19   6   7         12.64         12.91         7.12 o
  20   6   7         75.14         92.61        19.22 o
  21   6   7         53.79         66.36        17.44 o
  22   6   7         40.98         49.35        14.83 o
   1   7   7         30.32         18.28         7.03 o
   2   7   7          7.86          7.49         6.68 o
   3   7   7          8.60         18.79        10.46 o
   4   7   7          8.19         24.36        12.22 o
   5   7   7          1.62          4.62         6.62 o
   6   7   7          9.87          2.01         6.87 o
   7   7   7         10.43         10.12         8.97 o
   8   7   7          2.49         -5.37         7.02 o
   9   7   7          2.09         -1.89         4.98 o
  10   7   7          7.33         15.73        10.57 o
  11   7   7          3.87         18.01        11.29 o
  12   7   7          8.78          8.60         4.44 o
  13   7   7          7.35         -1.80         1.90 o
  14   7   7         17.54         16.45         8.16 o
  15   7   7         24.58         22.93         8.62 o
  16   7   7         12.05          3.68         3.61 o
  17   7   7          9.17         13.59         6.91 o
  18   7   7         11.03         19.15         7.52 o
  19   7   7          9.66          6.73         5.22 o
   0   8   7         81.69         74.89        20.60 o
   1   8   7         13.39         27.98        16.04 o
   2   8   7         98.10         72.37        14.12 o
   3   8   7          8.43         15.60        12.08 o
   4   8   7          0.10          4.78         6.31 o
   5   8   7         37.55         29.78        12.47 o
   6   8   7          8.90         -4.19         4.93 o
   7   8   7          3.67         -5.40         6.60 o
   8   8   7          6.00          9.48         7.87 o
   9   8   7          0.26         -1.65        14.71 o
  10   8   7          0.38         -1.47        16.15 o
  11   8   7          4.09         19.07        11.65 o
  12   8   7         11.06          9.50         9.34 o
  13   8   7         11.84         29.61        14.84 o
  14   8   7         13.01         13.78         9.14 o
   1   9   7         16.43         10.22         4.80 o
   2   9   7          2.76          5.12         7.31 o
   0   0   8        284.46        237.11        43.61 o
   1   0   8        133.27        208.98        34.74 o
   2   0   8       1344.64       1398.80       106.44 o
   3   0   8        194.30        215.16        42.50 o
   4   0   8          6.98         14.20        16.68 o
   5   0   8         76.51         63.32        23.28 o
   6   0   8         48.68         39.62        11.67 o
   7   0   8         77.10        119.06        55.43 o
   8   0   8        944.24       1049.35        65.18 o
   9   0   8         77.10        155.55        42.74 o
  10   0   8        773.52        924.94        85.13 o
  11   0   8        281.97        287.09        39.82 o
  12   0   8         65.59         62.56        17.49 o
  13   0   8          0.33          3.80         7.37 o
  14   0   8         75.44        109.14        24.93 o
  15   0   8          0.00         11.24        14.31 o
  16   0   8          7.46         15.81        15.21 o
  17   0   8        103.04        122.05        33.31 o
  18   0   8        220.63        241.50        47.71 o
  19   0   8         50.22         83.64        26.89 o
  20   0   8         32.33         50.06        21.91 o
  21   0   8         76.55         95.62        30.86 o
  22   0   8          3.58          7.98        11.67 o
  23   0   8         11.62         27.08        17.77 o
  24   0   8          0.02          4.62         8.73 o
  25   0   8          4.18         10.17         8.57 o
  26   0   8          2.90         -1.58         7.13 o
  27   0   8          0.47        -10.28        14.67 o
   1   1   8        149.88        162.48        14.60 o
   2   1   8          0.85         -3.64         5.24 o
   3   1   8         21.30         16.14         4.52 o
   4   1   8        300.54        293.03        21.71 o
   5   1   8         39.76         54.14         9.51 o
   6   1   8        181.86        202.89        22.86 o
   7   1   8         68.23         71.94        15.34 o
   8   1   8          1.67         -7.93         7.93 o
   9   1   8         35.38         41.34        10.48 o
  10   1   8          0.02         -5.01         5.01 o
  11   1   8         23.79         16.43         5.89 o
  12   1   8          0.01         -1.88         4.39 o
  13   1   8          0.58         -4.15         4.29 o
  14   1   8          0.14         -1.94         2.50 o
  15   1   8         31.64         21.32         8.24 o
  16   1   8          3.76         -3.84         7.91 o
  17   1   8         24.43         18.58        25.49 o
  18   1   8          4.94         -6.62         6.84 o
  19   1   8          6.82          0.13         9.87 o
  20   1   8          9.22         17.18        10.08 o
  21   1   8         36.10         13.02        12.65 o
  22   1   8         16.52         14.03         7.77 o
  23   1   8          5.48          5.68         8.48 o
  24   1   8          6.55          4.40         4.71 o
  25   1   8          3.84          9.50         8.36 o
  26   1   8          0.01         11.63        16.72 o
  27   1   8          4.42          5.68         5.02 o
   0   2   8       1933.70       2146.14       127.17 o
   1   2   8        174.75        243.47        20.73 o
   2   2   8        236.30        294.87        20.38 o
   3   2   8        381.21        408.74        23.63 o
   4   2   8         42.39         61.99        10.41 o
   5   2   8          1.53          3.88         4.28 o
   6   2   8         40.63         40.50         9.83 o
   7   2   8          5.42          3.85         5.72 o
   8   2   8        107.58        110.35        17.91 o
   9   2   8         46.71         41.70        19.63 o
  10   2   8        432.09        506.46        51.62 o
  11   2   8         83.76        106.42        19.11 o
  12   2   8        228.78        224.94        26.57 o
  13   2   8         19.98         24.56         9.82 o
  14   2   8          0.03          4.72         6.37 o
  15   2   8          1.00         -3.28         6.74 o
  16   2   8         65.20         53.38        16.48 o
  17   2   8         49.85         21.37         7.78 o
  18   2   8         52.72         25.16        15.64 o
  19   2   8         11.71         -2.15         2.15 o
  20   2   8          7.82         37.35        18.85 o
  21   2   8         13.43        -11.96        11.96 o
  22   2   8         21.57         35.48        19.19 o
  23   2   8         18.22         14.63        15.68 o
  24   2   8          4.16         17.08        13.94 o
  25   2   8          9.65         -6.21        10.76 o
  26   2   8          2.83         35.52        19.17 o
  27   2   8          0.05         -3.90        10.83 o
   1   3   8         24.83         35.22        22.28 o
   2   3   8        128.79        132.02        26.00 o
   3   3   8        452.03        528.73        84.93 o
   4   3   8        255.27        313.07        56.90 o
   5   3   8         24.30         53.81        34.94 o
   6   3   8          0.67         -2.52         4.64 o
   7   3   8          4.76         -0.76        18.08 o
   8   3   8        312.73        300.12        72.97 o
   9   3   8        111.89        150.16        28.81 o
  10   3   8         18.65         22.91        10.72 o
  11   3   8         31.31          8.73         6.76 o
  12   3   8          2.13          2.46         5.28 o
  13   3   8         34.70         42.21        22.50 o
  14   3   8          0.07        -16.10        16.10 o
  15   3   8         27.04         27.89        19.92 o
  16   3   8          0.43         -2.63         8.66 o
  20   3   8         67.84         79.16        28.08 o
  21   3   8         82.17        124.37        35.45 o
  22   3   8         10.80         12.05         8.91 o
  23   3   8         34.07         23.53        26.45 o
  24   3   8          0.30         -8.54         8.54 o
  25   3   8          0.00         -3.75         3.75 o
   0   4   8        271.35        244.59        31.14 o
   1   4   8         81.14         66.64        12.08 o
   2   4   8         34.60         21.89        11.95 o
   3   4   8         21.89         29.64        14.72 o
   4   4   8        187.43        193.96        47.75 o
   5   4   8         68.56         72.41        30.61 o
   6   4   8          0.11         14.60        13.22 o
   7   4   8         36.84         69.47        32.28 o
   8   4   8        143.19        199.36        51.75 o
   9   4   8          0.02         46.90        32.93 o
  10   4   8         11.74          7.23        13.86 o
  11   4   8          0.00         -5.38        13.55 o
  12   4   8        103.87         74.22        33.61 o
  13   4   8          2.82         30.84        24.03 o
  14   4   8          0.01         36.64        25.08 o
  15   4   8         25.10         44.03        27.29 o
  16   4   8          4.75         -4.60         9.57 o
  17   4   8         17.28         44.11        27.89 o
  19   4   8         20.65         23.26        13.19 o
  20   4   8         63.05         91.84        29.22 o
  21   4   8          7.90         13.96        10.73 o
  22   4   8          0.56         10.04        10.25 o
  23   4   8          1.31          0.33         7.57 o
  24   4   8          7.45          6.08         6.04 o
   1   5   8          0.78         -3.18        15.15 o
   2   5   8        129.52        102.85        14.67 o
   3   5   8         40.34         32.59        11.51 o
   4   5   8          0.73          3.65         7.09 o
   5   5   8         44.45         38.82        12.29 o
   6   5   8         59.26         81.96        18.54 o
   7   5   8        122.93        124.50        24.07 o
   8   5   8        119.48        107.32        35.62 o
   9   5   8         81.01        126.73        42.43 o
  10   5   8          0.31         38.92        29.19 o
  11   5   8         43.50         72.50        31.93 o
  12   5   8         31.57         45.45        29.98 o
  13   5   8          4.21          3.56         6.97 o
  14   5   8          1.41          4.13        17.93 o
  15   5   8          2.28          3.98         5.37 o
  16   5   8          0.03          2.64         8.89 o
  17   5   8          2.05         20.66        10.62 o
  18   5   8          0.37         -2.46         7.41 o
  19   5   8          5.05         24.59        12.78 o
  20   5   8        108.65        123.06        32.98 o
  21   5   8          0.01          2.10         5.29 o
  22   5   8         25.65         14.22        10.54 o
   0   6   8         33.70         29.41        17.64 o
   1   6   8          1.40         -7.59         7.59 o
   2   6   8          2.10         -3.18         4.93 o
   3   6   8         48.31         48.06        12.47 o
   4   6   8         38.37         46.93        15.07 o
   5   6   8          2.47         -1.90         2.84 o
   6   6   8         60.51         57.24        15.62 o
   7   6   8          0.04          0.96        13.21 o
   8   6   8         39.03         38.89        13.71 o
   9   6   8          1.08         10.38         9.32 o
  10   6   8          1.93         -7.65         7.65 o
  11   6   8         14.79          6.36         9.36 o
  12   6   8          6.47         16.39         9.98 o
  13   6   8          7.05          4.16         8.77 o
  14   6   8          1.51          7.17        11.20 o
  15   6   8          4.88        -12.29        12.29 o
  16   6   8          0.00         -1.29        19.10 o
  17   6   8         40.78         27.02        12.97 o
  18   6   8          3.00          1.89         7.12 o
   1   7   8         40.34         46.78        11.99 o
   2   7   8         14.67         11.62         6.35 o
   3   7   8          1.05         -2.82         8.71 o
   4   7   8          1.84         -1.35         5.51 o
   5   7   8          2.66         -2.65         5.33 o
   6   7   8          2.82          8.86         7.71 o
   7   7   8         28.48         32.08        21.15 o
   8   7   8          3.98         10.00        14.07 o
   9   7   8          5.76         21.28        11.94 o
  10   7   8          6.15         10.84         9.18 o
  11   7   8         19.96         16.24         9.43 o
  12   7   8          0.04         -5.77         6.65 o
  13   7   8          4.84          4.03         4.50 o
  14   7   8         24.37         33.43        14.26 o
   0   8   8         14.71         13.58         8.89 o
   1   8   8          2.26          0.98         4.63 o
   2   8   8          7.02          0.41         8.87 o
   3   8   8         34.18         12.23        11.29 o
   4   8   8          0.28          2.77         6.49 o
   5   8   8          4.64          3.22         7.83 o
   6   8   8          5.02          5.88        16.49 o
   1   1   9          0.19          1.43         6.31 o
   2   1   9        107.41        101.58        13.45 o
   3   1   9          2.76          4.39         3.46 o
   4   1   9         15.43          9.56         4.55 o
   5   1   9        159.04        144.61        20.46 o
   6   1   9         62.08         62.49        15.39 o
   7   1   9          3.01          8.30         5.41 o
   8   1   9         95.20        141.59        22.18 o
   9   1   9        196.98        226.76        27.02 o
  10   1   9          3.72         10.03         7.39 o
  11   1   9         32.43         16.26         5.79 o
  12   1   9          5.04          4.69         6.87 o
  13   1   9         29.61         19.30         7.06 o
  14   1   9         33.34         24.37         7.35 o
  15   1   9          1.69         10.61         6.12 o
  16   1   9        154.06        150.01        28.92 o
  17   1   9          8.99          3.52         5.69 o
  18   1   9        126.69        114.83        18.26 o
  19   1   9          0.65          4.91         6.22 o
  20   1   9         86.34         92.80        18.44 o
  21   1   9          0.44         -0.42         9.58 o
  22   1   9         51.99         69.90        20.42 o
  23   1   9        129.16        161.96        30.60 o
  24   1   9         27.79         63.42        20.06 o
   0   2   9         31.91         53.24        16.02 o
   1   2   9         47.41         81.82        15.53 o
   2   2   9        230.68        269.38        28.55 o
   3   2   9        387.00        427.24        34.60 o
   4   2   9         20.25         47.58        12.16 o
   5   2   9          5.67          3.28         5.66 o
   6   2   9         24.08         13.14         9.48 o
   7   2   9          0.04         -4.83         7.70 o
   8   2   9          0.08          3.10        10.37 o
   9   2   9          3.56         -1.87         3.68 o
  10   2   9          7.19         15.95         8.36 o
  11   2   9         30.20         38.40        10.74 o
  12   2   9         26.33         32.63        11.46 o
  13   2   9         28.26         41.34        12.60 o
  14   2   9         51.95         63.83        15.65 o
  15   2   9         31.95         12.63         5.51 o
  16   2   9          0.33         -5.01         6.55 o
  17   2   9          1.85          4.16         4.77 o
  18   2   9         23.44         18.02         9.86 o
  19   2   9         16.18          8.60         8.53 o
  20   2   9         18.50         10.42        14.42 o
  21   2   9          0.00        -16.38        16.38 o
  22   2   9         15.85         13.85        10.31 o
  23   2   9          4.34         -6.98         9.27 o
   1   3   9          0.64         -7.13        13.53 o
   2   3   9         11.68         12.56        16.03 o
   3   3   9        271.81        327.78        59.96 o
   4   3   9          3.22         25.34        27.25 o
   5   3   9         77.24         60.11        24.04 o
   6   3   9          0.97         -8.56         8.56 o
   7   3   9         23.94          9.12        14.82 o
   8   3   9         17.95         55.28        30.64 o
   9   3   9        111.55        176.55        49.73 o
  10   3   9         28.59        104.95        39.86 o
  11   3   9         31.96         62.44        33.64 o
  12   3   9          4.58         23.34        19.98 o
  13   3   9         33.57         14.53        20.84 o
  14   3   9         30.52         48.45        29.41 o
  15   3   9          6.71         14.68        17.10 o
  16   3   9         35.19         27.20        20.90 o
  17   3   9         18.78         64.57        36.47 o
  18   3   9         51.29         89.04        39.45 o
  19   3   9         25.29         44.06        15.11 o
  20   3   9         63.64         73.72        22.39 o
  21   3   9         18.45         40.11        21.54 o
   0   4   9         74.58        126.79        39.79 o
   1   4   9         50.14        121.78       114.15 o
   2   4   9          2.55          8.53        12.98 o
   3   4   9         50.29         45.19        20.80 o
   4   4   9          2.14         13.00        15.83 o
   5   4   9         28.94         37.04        25.38 o
   6   4   9         13.43         24.83        16.27 o
   7   4   9          0.26         -5.52         8.81 o
   8   4   9          3.04         10.66        13.93 o
   9   4   9          4.17          1.77        20.33 o
  10   4   9         23.79         46.06        25.51 o
  11   4   9         13.11         18.17        16.27 o
  12   4   9         17.68         26.31        21.32 o
  13   4   9          9.24        -13.49        14.80 o
  14   4   9          8.07         -4.16         4.97 o
  15   4   9         13.29         12.62        15.18 o
  16   4   9         12.48         16.94        14.44 o
  17   4   9         25.07         23.37        19.88 o
  18   4   9          4.63        -12.05        14.84 o
  19   4   9          9.81         20.93        21.42 o
  20   4   9          4.74          4.91        10.70 o
   1   5   9          4.90         11.76        10.69 o
   2   5   9          5.38          6.08         9.28 o
   3   5   9          6.34          5.98        11.50 o
   4   5   9          0.45         -6.65         9.59 o
   5   5   9         16.00         17.79        20.91 o
   6   5   9         60.20         52.86        30.39 o
   7   5   9          4.75         31.94        26.50 o
   8   5   9         18.03         23.65        20.61 o
   9   5   9          0.25          8.28        11.79 o
  10   5   9          0.33          7.14        10.75 o
  11   5   9          4.91         34.94        26.87 o
  12   5   9         45.88         48.48        27.36 o
  13   5   9         23.75         49.47        33.81 o
  14   5   9          0.76         19.17        23.80 o
  15   5   9          1.48         -0.37        10.15 o
  16   5   9          0.57        -18.30        18.30 o
  17   5   9          0.04        -21.50        21.50 o
   0   6   9          4.07         32.12        21.21 o
   1   6   9          6.50         20.77        13.88 o
   2   6   9          7.66         24.16        14.28 o
   3   6   9          0.30          5.55        10.81 o
   4   6   9          4.63         11.59        11.15 o
   5   6   9          1.91         -3.28         3.47 o
   6   6   9          0.01        -18.26        18.26 o
   7   6   9          4.96        -18.34        18.34 o
   8   6   9          1.07          3.72        12.08 o
   9   6   9         12.82          1.00         7.13 o
  10   6   9          3.17          6.59        12.02 o
  11   6   9          0.05         -1.27         5.39 o
  12   6   9          0.08          6.81        18.42 o
  13   6   9         43.34         48.84        30.86 o
   1   7   9         11.60          7.29         8.24 o
   2   7   9          2.36          9.11        12.45 o
   3   7   9         10.38          7.48        11.28 o
   4   7   9          0.03         21.66        17.33 o
   0   0  10         57.24         38.76        14.92 o
   1   0  10        144.73        242.53        88.89 o
   2   0  10        612.93        630.79        90.96 o
   3   0  10        197.83        322.27       112.58 o
   4   0  10          0.09         15.39        10.74 o
   5   0  10          5.88         -6.28         6.28 o
   6   0  10         57.37         42.72        15.52 o
   7   0  10         78.95        123.83        25.13 o
   8   0  10        103.84        104.52        23.25 o
   9   0  10          0.54         25.45        11.64 o
  10   0  10        127.08        146.06        28.53 o
  11   0  10          3.42         17.81        16.80 o
  12   0  10          0.26         21.86        11.10 o
  13   0  10         89.13        116.16        25.81 o
  14   0  10        243.58        249.59        39.52 o
  15   0  10          4.38         55.91        21.73 o
  16   0  10         41.83         97.67        25.30 o
  17   0  10         88.95        114.01        26.48 o
  18   0  10         42.26         29.69        30.60 o
  19   0  10          3.22         11.07        16.01 o
   1   1  10         16.76         19.80         8.87 o
   2   1  10        103.13        114.69        22.24 o
   3   1  10         25.02         28.73        14.07 o
   4   1  10         21.00          6.56         8.77 o
   5   1  10          4.16          4.95         4.11 o
   6   1  10         40.63         47.81        13.36 o
   7   1  10         38.11         38.07        13.70 o
   8   1  10          0.50         -1.19         2.00 o
   9   1  10          0.66          7.23         4.69 o
  10   1  10         55.60         36.67         9.56 o
  11   1  10          2.50         13.87         5.99 o
  12   1  10         12.32          3.47         6.79 o
  13   1  10          2.16         11.81         8.30 o
  14   1  10          2.32          4.93         4.78 o
  15   1  10          0.02         -2.82         4.35 o
  16   1  10          8.91         24.82         8.36 o
  17   1  10          0.87         -4.91         5.65 o
  18   1  10          0.20          2.68         4.04 o
  19   1  10         13.25          5.22        11.46 o
   0   2  10          0.17         14.01        14.01 o
   1   2  10          1.86          5.39         6.29 o
   2   2  10         29.99         24.52        10.70 o
   3   2  10         13.14          6.83         9.99 o
   4   2  10         49.08         58.67        16.38 o
   5   2  10          7.93          5.63         7.61 o
   6   2  10         77.39         80.51        16.55 o
   7   2  10          3.10         19.39        10.13 o
   8   2  10        101.44         87.19        17.16 o
   9   2  10         17.49          8.09        21.31 o
  10   2  10         76.79         86.68        21.40 o
  11   2  10         10.49         14.28        14.90 o
  12   2  10         33.32         19.99        11.81 o
  13   2  10         12.48         13.37         7.54 o
  14   2  10         65.03         58.46        20.48 o
  15   2  10         50.93         87.02        19.06 o
  16   2  10         33.26         41.49        12.73 o
  17   2  10         22.65          2.66         7.36 o
  18   2  10         25.61         28.57         8.87 o
   1   3  10          0.01         28.43        14.82 o
   2   3  10         80.67        100.15        36.61 o
   3   3  10         40.83         60.20        29.72 o
   4   3  10         22.14         58.73        32.08 o
   5   3  10         74.29        123.68        40.10 o
   6   3  10          0.39          8.77        13.71 o
   7   3  10          5.71         22.84        21.51 o
   8   3  10         14.49         57.82        28.51 o
   9   3  10          0.07          9.84        19.46 o
  10   3  10         41.98         69.48        34.85 o
  11   3  10          0.09         -3.68        13.18 o
  12   3  10          1.93         11.67        15.94 o
  13   3  10         25.74         45.48        29.74 o
  14   3  10          8.54         15.19        22.88 o
  15   3  10          1.97         28.79        23.29 o
  16   3  10          3.78         12.09        13.04 o
   0   4  10          9.24          4.53        14.67 o
   1   4  10         12.52          7.07         5.45 o
   2   4  10          1.61         10.13        13.23 o
   3   4  10          1.10          8.00        12.95 o
   4   4  10         38.97         33.13        22.08 o
   5   4  10          0.00        -17.27        17.27 o
   6   4  10         22.52         14.79         9.63 o
   7   4  10          4.44         -3.53        10.84 o
   8   4  10         28.91         49.05        27.32 o
   9   4  10          0.14         43.00        30.22 o
  10   4  10          0.38         37.14        27.09 o
  11   4  10          3.23         83.11        43.90 o
  12   4  10        116.13        153.76        51.65 o
  13   4  10          0.04         38.75        26.95 o
   1   5  10         23.79         39.87        16.58 o
   2   5  10          5.54         46.95        28.22 o
   3   5  10         15.02         20.43        20.87 o
   4   5  10          5.10         21.36        21.13 o
   5   5  10         22.19         41.18        28.14 o
   6   5  10         43.15        109.07        41.56 o
   7   5  10         21.32         66.73        31.53 o
   8   5  10          2.05         -0.87         7.07 o
   9   5  10          8.83         33.90        29.04 o
   2   1  11          0.04         12.27        14.82 o
   3   1  11         56.05         92.62        33.93 o
   4   1  11          8.86         16.39        11.03 o
   5   1  11          0.09         -5.31         5.68 o
   6   1  11         31.40         30.34         9.47 o
   7   1  11         25.26         29.56        10.02 o
   8   1  11          0.44          1.64         2.31 o
   9   1  11         29.38         45.89        11.50 o
  10   1  11          4.57          5.31         5.59 o
  11   1  11          0.15         13.75         8.18 o
   1   2  11         47.98        152.53        46.17 o
   2   2  11         15.67         39.15        24.73 o
   3   2  11         11.33         17.13        15.95 o
   4   2  11          5.81         48.27        26.58 o
   5   2  11         24.45         42.47        24.54 o
   6   2  11          4.83         14.72        17.02 o
   7   2  11          4.96          1.70         3.67 o
   8   2  11          0.05          5.13         8.24 o
   9   2  11          0.08         -0.57         4.04 o
   1   3  11         36.48         53.45        27.07 o
   2   3  11         19.76          7.81        10.24 o
   3   3  11          2.03         -3.27        10.29 o
   4   3  11          2.59          3.18         8.99 o
   5   3  11          8.53         13.05        13.71 o
   6   3  11         16.63         24.55        21.11 o
                                                
